# Supplementary material for: Phenome-wide association network demonstrates close connection with individual disease trajectories from the HUNT study
Source: PLoS One. 2024 Dec 27;19(12):e0311485. doi: 10.1371/journal.pone.0311485 (PMC11676826; doi:10.1371/journal.pone.0311485)
Supplement: S2 File — List of diseases in the PheNet with their phenocodes names displayed in the networks, disease categories, in which module they are located in the PheNet and in the HUNT sub-PheNet and the H-score in the PheNet and HUNT sub-PheNet. (TXT) [file pone.0311485.s002.txt]

Phenocode	Disease	Category	Module_PheNet	Module_HUNT_sub_PheNet	H_PheNet	H_HUNT_sub_PheNet
681.3	Cellulitis and abscess of arm/hand	dermatologic	1	0	0.3	1
681.6	Cellulitis and abscess of foot, toe	dermatologic	1	0	0.177777777777778	1
681.5	Cellulitis and abscess of leg, except foot	dermatologic	1	0	0.3	1
858	Complication of internal orthopedic device	injuries & poisonings	1	2c	1	1
740.1	Osteoarthritis; localized	musculoskeletal	1	2c	0.133333333333333	0.333333333333333
740	Osteoarthrosis	musculoskeletal	1	2c	0.5	0.5
740.11	Osteoarthrosis, localized, primary	musculoskeletal	1	2c	0.333333333333333	0.333333333333333
681	Superficial cellulitis and abscess	dermatologic	1	0	0.3	NA
454.1	Varicose veins of lower extremity	circulatory system	1	0	0.222222222222222	NA
939	Atopic/contact dermatitis due to other or unspecified	dermatologic	7	0	1	NA
189.2	Cancer of bladder	neoplasms	7	7	0.242424242424242	0.166666666666667
189	Cancer of urinary organs (incl. kidney and bladder)	neoplasms	7	7	0.361111111111111	0.333333333333333
704	Diseases of hair and hair follicles	dermatologic	7	0	0.444444444444445	1
706	Diseases of sebaceous glands	dermatologic	7	0	0.4	1
531.3	Duodenal ulcer	digestive	7	7	0.4	1
535.6	Duodenitis	digestive	7	7	0.333333333333333	1
531.2	Gastric ulcer	digestive	7	7	1	1
189.21	Malignant neoplasm of bladder	neoplasms	7	7	0.242424242424242	0.166666666666667
596	Other disorders of bladder	genitourinary	7	7	0.5	1
706.2	Sebaceous cyst	dermatologic	7	0	0.4	1
531	Peptic ulcer (excl. esophageal)	digestive	7	7	0.466666666666667	0.466666666666667
715.2	Ankylosing spondylitis	musculoskeletal	10	10	0.466666666666667	0.333333333333333
711	Arthropathy associated with infections	musculoskeletal	10	0	0.4	1
371.3	Inflammation of eyelids	sense organs	10	10	1	1
371	Inflammation of the eye	sense organs	10	10	0.4	0.333333333333333
715	Other inflammatory spondylopathies	musculoskeletal	10	10	0.333333333333333	0.333333333333333
714.1	Rheumatoid arthritis	musculoskeletal	10	10	1	1
714	Rheumatoid arthritis and other inflammatory polyarthropathies	musculoskeletal	10	10	1	1
371.1	Uveitis, noninfectious or NOS	sense organs	10	10	0.5	0.333333333333333
711.1	Pyogenic arthritis	musculoskeletal	10	0	1	1
480.1	Bacterial pneumonia	respiratory	5	5	1	1
459.9	Circulatory disease NEC	circulatory system	5	5	0.101190476190476	1
286	Coagulation defects	hematopoietic	5	5	0.142857142857143	0.333333333333333
286.1	Congenital coagulation defects	hematopoietic	5	5	0.142857142857143	1
286.12	Congenital deficiency of other clotting factors (including factor VII)	hematopoietic	5	5	0.142857142857143	1
626	Disorders of menstruation and other abnormal bleeding from female genital tract	genitourinary	5	0	0.152380952380952	1
564	Functional digestive disorders	digestive	5	0	0.333333333333333	NA
626.1	Irregular menstrual cycle/bleeding	genitourinary	5	0	0.132450331125828	1
214	Lipoma	neoplasms	5	5	0.119047619047619	0
771	Musculoskeletal symptoms referable to limbs	symptoms	5	5	0.142857142857143	0.133333333333333
286.7	Other and unspecified coagulation defects	hematopoietic	5	5	1	1
459	Other disorders of circulatory system	circulatory system	5	5	0.101190476190476	0.166666666666667
729	Other disorders of soft tissues	musculoskeletal	5	5	0.119047619047619	0.5
773	Pain in limb	symptoms	5	5	0.142857142857143	0.166666666666667
451.2	Phlebitis and thrombophlebitis of lower extremities	circulatory system	5	5	0.0927152317880795	0.133333333333333
451	Phlebitis and thrombophlebitis	circulatory system	5	5	0.0927152317880795	0.133333333333333
480.11	Pneumococcal pneumonia	respiratory	5	5	1	1
480	Pneumonia	respiratory	5	5	0.125925925925926	0.25
415	Pulmonary heart disease	circulatory system	5	5	0.0952380952380952	0.19047619047619
771.1	Swelling of limb	symptoms	5	5	0.142857142857143	0
702.1	Actinic keratosis	dermatologic	3	3a	0.8	0.333333333333333
444.1	Arterial embolism and thrombosis of lower extremity artery	circulatory system	3	0	0.4	NA
208	Benign neoplasm of colon	neoplasms	3	0	0.846153846153846	1
216	Benign neoplasm of skin	neoplasms	3	3a	0.766666666666667	0.75
229	Benign neoplasm of unspecified sites	neoplasms	3	3a	0.571428571428571	1
218	Benign neoplasm of uterus	neoplasms	3	3b	0.377777777777778	0.285714285714286
191.1	Cancer of brain and nervous system	neoplasms	3	0	0.46969696969697	1
191.11	Cancer of brain	neoplasms	3	0	0.46969696969697	1
195	Cancer, suspected or other	neoplasms	3	3a	0.644444444444444	1
172.3	Carcinoma in situ of skin	neoplasms	3	3a	0.644444444444444	1
153.2	Colon cancer	neoplasms	3	0	1	1
153	Colorectal cancer	neoplasms	3	0	1	1
702	Degenerative skin conditions and other dermatoses	dermatologic	3	3a	0.672727272727273	0.4
615	Endometriosis	genitourinary	3	0	1	NA
618	Genital prolapse	genitourinary	3	3b	0.133333333333333	0.333333333333333
159	Malignant neoplasm of other and ill-defined sites within the digestive organs and peritoneum	neoplasms	3	0	1	1
195.1	Malignant neoplasm, other	neoplasms	3	3a	0.571428571428571	1
191	Manlignant and unknown neoplasms of brain and nervous system	neoplasms	3	0	0.46969696969697	1
172.11	Melanomas of skin	neoplasms	3	3a	0.438095238095238	1
172.1	Melanomas of skin, dx or hx	neoplasms	3	3a	0.438095238095238	1
172.2	Other non-epithelial cancer of skin	neoplasms	3	3a	0.565040650406504	0.488888888888889
622.1	Polyp of corpus uteri	genitourinary	3	3b	0.5	1
622	Polyp of female genital organs	genitourinary	3	3b	0.266666666666667	0.333333333333333
618.1	Prolapse of vaginal walls	genitourinary	3	3b	0.333333333333333	0.333333333333333
172	Skin cancer	neoplasms	3	3a	0.766666666666667	0.696969696969697
218.1	Uterine leiomyoma	neoplasms	3	3b	0.485714285714286	0.466666666666667
618.2	Uterine/Uterovaginal prolapse	genitourinary	3	3b	0.2	0.333333333333333
550.5	Ventral hernia	digestive	3	0	0.1	1
153.3	Malignant neoplasm of rectum, rectosigmoid junction, and anus	neoplasms	3	0	1	1
702.2	Seborrheic keratosis	dermatologic	3	3a	1	1
610	Benign mammary dysplasias	genitourinary	4	4	1	1
174.1	Breast cancer [female]	neoplasms	4	4	0.153846153846154	0.238095238095238
174	Breast cancer	neoplasms	4	4	0.153846153846154	0.238095238095238
612	Breast conditions, congenital or relating to hormones	genitourinary	4	4	0.5	0.5
174.11	Malignant neoplasm of female breast	neoplasms	4	4	0.166666666666667	0.4
278.1	Obesity	endocrine/metabolic	4	2c	0.121212121212121	0.178571428571429
740.9	Osteoarthrosis NOS	musculoskeletal	4	2c	0.133333333333333	0.2
278	Overweight, obesity and other hyperalimentation	endocrine/metabolic	4	2c	0.121212121212121	0.178571428571429
327.3	Sleep apnea	neurological	4	2c	0.321428571428571	0.6
327	Sleep disorders	neurological	4	2c	0.321428571428571	0.6
198.1	Secondary malignancy of lymph nodes	neoplasms	4	4	0.378787878787879	0.238095238095238
612.2	Hypertrophy of breast (Gynecomastia)	genitourinary	4	4	1	1
442.11	Abdominal aortic aneurysm	circulatory system	9	9a	0.625	1
292.4	Altered mental status	mental disorders	9	9b	0.571428571428571	1
290.11	Alzheimers disease	mental disorders	9	9b	0.571428571428571	1
411.3	Angina pectoris	circulatory system	9	9a	0.387978142076503	0.595555555555556
440.2	Atherosclerosis of the extremities	circulatory system	9	9a	0.448780487804878	0.675
440	Atherosclerosis	circulatory system	9	9a	0.448780487804878	0.675
427.2	Atrial fibrillation and flutter	circulatory system	9	9a	1	1
747	Cardiac and circulatory congenital anomalies	congenital anomalies	9	9a	0.491666666666667	0.696969696969697
426	Cardiac conduction disorders	circulatory system	9	9a	1	1
747.1	Cardiac congenital anomalies	congenital anomalies	9	9a	0.491666666666667	0.696969696969697
427	Cardiac dysrhythmias	circulatory system	9	9a	0.6	1
747.13	Congenital anomalies of great vessels	congenital anomalies	9	9a	0.491666666666667	0.696969696969697
428.1	Congestive heart failure (CHF) NOS	circulatory system	9	9a	1	1
428	Congestive heart failure; nonhypertensive	circulatory system	9	9a	0.678861788617886	1
411.4	Coronary atherosclerosis	circulatory system	9	9a	0.279232111692845	0.399253731343284
290	Delirium dementia and amnestic and other cognitive disorders	mental disorders	9	9b	0.571428571428571	0.714285714285714
290.2	Delirium due to conditions classified elsewhere	mental disorders	9	9b	0.571428571428571	1
290.1	Dementias	mental disorders	9	9b	0.571428571428571	0.523809523809524
272	Disorders of lipoid metabolism	endocrine/metabolic	9	0	0.388888888888889	0.333333333333333
401.1	Essential hypertension	circulatory system	9	9a	0.17037037037037	0.2
428.2	Heart failure NOS	circulatory system	9	9a	0.609271523178808	1
272.11	Hypercholesterolemia	endocrine/metabolic	9	0	0.388888888888889	1
272.1	Hyperlipidemia	endocrine/metabolic	9	0	0.388888888888889	0.333333333333333
401	Hypertension	circulatory system	9	9a	0.17037037037037	0.2
411	Ischemic Heart Disease	circulatory system	9	9a	0.387978142076503	0.595555555555556
411.2	Myocardial infarction	circulatory system	9	9a	0.288888888888889	0.475609756097561
292	Neurological disorders	mental disorders	9	9b	0.571428571428571	0.523809523809524
418	Nonspecific chest pain	circulatory system	9	9a	1	1
433.1	Occlusion and stenosis of precerebral arteries	circulatory system	9	9a	1	1
411.9	Other acute and subacute forms of ischemic heart disease	circulatory system	9	9a	0.609271523178808	1
442	Other aneurysm	circulatory system	9	9a	0.609271523178808	1
411.8	Other chronic ischemic heart disease, unspecified	circulatory system	9	9a	0.415676959619952	0.580487804878049
306	Other mental disorder	mental disorders	9	0	0.701986754966887	NA
443	Peripheral vascular disease	circulatory system	9	9a	0.448780487804878	0.675
443.9	Peripheral vascular disease, unspecified	circulatory system	9	9a	0.448780487804878	0.675
427.7	Tachycardia NOS	circulatory system	9	0	1	NA
411.1	Unstable angina (intermediate coronary syndrome)	circulatory system	9	9a	0.320610687022901	0.463576158940397
442.1	Aortic aneurysm	circulatory system	9	9a	1	1
290.16	Vascular dementia	mental disorders	9	9b	0.5	1
433.2	Occlusion of cerebral arteries	circulatory system	9	9a	1	1
395.6	Heart valve replaced	circulatory system	9	0	1	NA
318	Tobacco use disorder	mental disorders	9	9a	1	1
433.8	Late effects of cerebrovascular disease	circulatory system	9	0	1	NA
244.4	Hypothyroidism NOS	endocrine/metabolic	6	9a	0.285714285714286	0.348484848484849
244	Hypothyroidism	endocrine/metabolic	6	9a	0.285714285714286	0.348484848484849
281.1	Megaloblastic anemia	hematopoietic	6	6	0.333333333333333	0.333333333333333
241.2	Nontoxic multinodular goiter	endocrine/metabolic	6	0	0.714285714285714	1
241	Nontoxic nodular goiter	endocrine/metabolic	6	0	0.714285714285714	1
281	Other deficiency anemia	hematopoietic	6	6	1	1
240	Simple and unspecified goiter	endocrine/metabolic	6	0	1	NA
281.11	Pernicious anemia	hematopoietic	6	6	0.333333333333333	0.333333333333333
193	Thyroid cancer	neoplasms	6	9a	1	1
242.2	Toxic multinodular goiter	endocrine/metabolic	6	0	1	1
550	Abdominal hernia	digestive	2	0	0.119205298013245	1
716.9	Arthropathy NOS	musculoskeletal	2	2a	0.127272727272727	0.25
202	Cancer of other lymphoid, histiocytic tissue	neoplasms	2	2b	0.119205298013245	0.6
496	Chronic airway obstruction	respiratory	2	2b	0.3	1
496.2	Chronic bronchitis	respiratory	2	2b	1	1
70.4	Chronic hepatitis	infectious diseases	2	0	0.11340206185567	NA
695.21	Dermatitis herpetiformis	dermatologic	2	0	0.0962962962962963	1
250	Diabetes mellitus	endocrine/metabolic	2	2c	0.19047619047619	0.290909090909091
250.7	Diabetic retinopathy	endocrine/metabolic	2	2c	1	1
709	Diffuse diseases of connective tissue	dermatologic	2	2a	0.0977777777777778	0.138888888888889
530	Diseases of esophagus	digestive	2	2a	0.129032258064516	0.2
726.1	Enthesopathy	musculoskeletal	2	2a	0.5	0.5
695	Erythematous conditions	dermatologic	2	0	0.104761904761905	1
530.1	Esophagitis, GERD and related diseases	digestive	2	2a	0.183333333333333	0.2
242.1	Graves disease	endocrine/metabolic	2	2a	0.0975609756097561	0.333333333333333
593	Hematuria	genitourinary	2	2a	0.19047619047619	0.333333333333333
251.1	Hypoglycemia	endocrine/metabolic	2	2c	0.217777777777778	0.509090909090909
835	Internal derangement of knee	injuries & poisonings	2	0	0.266666666666667	NA
280	Iron deficiency anemias	hematopoietic	2	0	0	1
202.24	Large cell lymphoma	neoplasms	2	2b	1	1
695.4	Lupus (localized and systemic)	dermatologic	2	0	0.0975609756097561	1
289.4	Lymphadenitis	hematopoietic	2	0	0.19047619047619	1
204.1	Lymphoid leukemia	neoplasms	2	2b	1	1
204.12	Lymphoid leukemia, chronic	neoplasms	2	2b	1	1
580.2	Nephrotic syndrome without mention of glomerulonephritis	genitourinary	2	2c	0.155913978494624	0.4
202.2	Non-Hodgkins lymphoma	neoplasms	2	2b	0.119205298013245	0.6
496.21	Obstructive chronic bronchitis	respiratory	2	2b	0.105960264900662	0.3
285	Other anemias	hematopoietic	2	2b	0.117886178861789	0.109090909090909
716	Other arthropathies	musculoskeletal	2	2a	0.127272727272727	0.25
251	Other disorders of pancreatic internal secretion	endocrine/metabolic	2	2c	0.217777777777778	0.509090909090909
1010	Other tests	symptoms	2	2a	1	1
443.7	Peripheral angiopathy in diseases classified elsewhere	circulatory system	2	2c	0.6	0.6
244.1	Secondary hypothyroidism	endocrine/metabolic	2	2a	0.142857142857143	1
709.2	Sicca syndrome	dermatologic	2	2a	0.0975609756097561	0.333333333333333
1002	Symptoms concerning nutrition, metabolism, and development	symptoms	2	2b	0.142857142857143	0
695.42	Systemic lupus erythematosus	dermatologic	2	0	0.0975609756097561	1
242	Thyrotoxicosis with or without goiter	endocrine/metabolic	2	2a	0.0975609756097561	0.333333333333333
250.11	Type 1 diabetes with ketoacidosis	endocrine/metabolic	2	2c	0.505494505494506	1
250.12	Type 1 diabetes with renal manifestations	endocrine/metabolic	2	2c	0.231788079470199	0.714285714285714
250.1	Type 1 diabetes	endocrine/metabolic	2	2c	1	1
709.7	Unspecified diffuse connective tissue disease	dermatologic	2	2a	0.142857142857143	0.3
716.2	Unspecified monoarthritis	musculoskeletal	2	2a	0.133333333333333	0.333333333333333
70	Viral hepatitis	infectious diseases	2	0	0.133333333333333	NA
351	Other peripheral nerve disorders	neurological	2	0	0.333333333333333	NA
726	Peripheral enthesopathies and allied syndromes	musculoskeletal	2	2a	0.5	0.5
250.2	Type 2 diabetes	endocrine/metabolic	2	2c	0.301075268817204	0.371794871794872
250.21	Type 2 diabetes with ketoacidosis	endocrine/metabolic	2	0	0	NA
280.1	Iron deficiency anemias, unspecified or not due to blood loss	hematopoietic	2	0	0	1
250.23	Type 2 diabetes with ophthalmic manifestations	endocrine/metabolic	2	2c	1	1
530.11	GERD	digestive	2	2a	1	1
530.14	Reflux esophagitis	digestive	2	2a	1	1
289	Other diseases of blood and blood-forming organs	hematopoietic	2	0	1	1
573.7	Abnormal results of function study of liver	digestive	8	0	1	NA
577.1	Acute pancreatitis	digestive	8	8	1	1
317.11	Alcoholic liver damage	mental disorders	8	8	1	1
220	Benign neoplasm of ovary	neoplasms	8	0	1	NA
574.3	Cholecystitis without cholelithiasis	digestive	8	8	1	1
574	Cholelithiasis and cholecystitis	digestive	8	8	0.368253968253968	0.527472527472528
575.6	Cholesterolosis of gallbladder	digestive	8	8	1	1
571	Chronic liver disease and cirrhosis	digestive	8	8	0.175	0.666666666666667
571.51	Cirrhosis of liver without mention of alcohol	digestive	8	8	0.166666666666667	1
577	Diseases of pancreas	digestive	8	8	1	1
275	Disorders of mineral metabolism	endocrine/metabolic	8	0	0.333333333333333	NA
496.1	Emphysema	respiratory	8	2b	0.19047619047619	0.5
274	Gout and other crystal arthropathies	endocrine/metabolic	8	2c	0.666666666666667	0.333333333333333
274.1	Gout	endocrine/metabolic	8	2c	0.666666666666667	0.333333333333333
571.8	Liver abscess and sequelae of chronic liver disease	digestive	8	8	0.6	0.6
200	Myeloproliferative disease	neoplasms	8	0	0.2	1
575.2	Obstruction of bile duct	digestive	8	8	1	1
575	Other biliary tract disease	digestive	8	8	1	1
571.5	Other chronic nonalcoholic liver disease	digestive	8	8	0.6	0.5
575.8	Other disorders of biliary tract	digestive	8	8	1	1
575.7	Other disorders of gallbladder	digestive	8	8	1	1
573	Other disorders of liver	digestive	8	0	1	NA
571.81	Portal hypertension	digestive	8	8	0.6	0.5
277	Other disorders of metabolism	endocrine/metabolic	8	0	0.166666666666667	NA
756.5	Congenital osteodystrophies	congenital anomalies	8	0	1	NA
200.1	Polycythemia vera	neoplasms	8	0	0.166666666666667	1
785	Abdominal pain	symptoms	0	0	1	NA
611	Abnormal findings on mammogram or breast exam	genitourinary	0	0	1	1
346	Abnormal findings on study of brain and/or nervous system	neurological	0	0	1	1
350.1	Abnormal involuntary movements	neurological	0	0	1	1
516	Abnormal sputum	respiratory	0	0	1	1
276.4	Acid-base balance disorder	endocrine/metabolic	0	0	1	1
276.41	Acidosis	endocrine/metabolic	0	0	1	1
283	Acquired hemolytic anemias	hematopoietic	0	0	1	1
415.1	Acute pulmonary heart disease	circulatory system	0	0	1	1
317	Alcohol-related disorders	mental disorders	0	0	1	1
586.1	Anatomical abnormatilies of kidney and ureters	genitourinary	0	0	1	1
285.22	Anemia in neoplastic disease	hematopoietic	0	0	1	1
300.1	Anxiety disorder	mental disorders	0	0	1	1
379.3	Aphakia and other disorders of lens	sense organs	0	0	1	1
713.5	Arthropathy associated with neurological disorders	musculoskeletal	0	0	1	1
572	Ascites (non malignant)	digestive	0	0	0	1
495	Asthma	respiratory	0	0	0.333333333333333	0.333333333333333
426.2	Atrioventricular [AV] block	circulatory system	0	0	1	1
313.3	Autism	mental disorders	0	0	1	1
225	Benign neoplasm of brain and other parts of nervous system	neoplasms	0	0	1	1
227.2	Benign neoplasm of parathyroid gland	neoplasms	0	0	1	NA
596.1	Bladder neck obstruction	genitourinary	0	0	1	NA
695.2	Bullous dermatoses	dermatologic	0	0	1	1
426.3	Bundle branch block	circulatory system	0	0	1	1
594.1	Calculus of kidney	genitourinary	0	6	1	1
594.3	Calculus of ureter	genitourinary	0	6	1	1
165.1	Cancer of bronchus; lung	neoplasms	0	0	1	1
189.1	Cancer of kidney and renal pelvis	neoplasms	0	0	1	1
145.3	Cancer of major salivary glands	neoplasms	0	0	1	1
145	Cancer of mouth	neoplasms	0	0	1	1
184	Cancer of other female genital organs	neoplasms	0	0	1	1
686.1	Carbuncle and furuncle	dermatologic	0	0	1	1
427.42	Cardiac arrest	circulatory system	0	0	1	1
425	Cardiomyopathy	circulatory system	0	0	1	1
420	Carditis	circulatory system	0	0	1	1
366	Cataract	sense organs	0	0	1	1
180	Cervical cancer and dysplasia	neoplasms	0	0	1	1
385.3	Cholesteatoma	sense organs	0	0	1	1
274.21	Chondrocalcinosis	endocrine/metabolic	0	0	1	1
938.2	Chronic dermatitis due to solar radiation	injuries & poisonings	0	0	1	NA
245.21	Chronic lymphocytic thyroiditis	endocrine/metabolic	0	0	1	1
585.3	Chronic renal failure [CKD]	genitourinary	0	0	1	1
728.71	Contracture of palmar fascia [Dupuytrens disease]	musculoskeletal	0	0	1	1
345.3	Convulsions	neurological	0	0	1	1
364.5	Corneal dystrophy	sense organs	0	0	1	1
737	Curvature of spine	musculoskeletal	0	0	1	1
586.2	Cyst of kidney, acquired	genitourinary	0	0	1	1
592.1	Cystitis	genitourinary	0	0	1	1
288.1	Decreased white blood cell count	hematopoietic	0	0	1	1
362.2	Degeneration of macula and posterior pole of retina	sense organs	0	0	1	1
296.2	Depression	mental disorders	0	0	1	1
110.1	Dermatophytosis	infectious diseases	0	0	1	1
536	Disorders of function of stomach	digestive	0	0	1	1
728	Disorders of muscle, ligament, and fascia	musculoskeletal	0	0	1	1
252	Disorders of parathyroid gland	endocrine/metabolic	0	0	0	1
270.3	Disorders of plasma protein metabolism	endocrine/metabolic	0	0	1	1
705	Disorders of sweat glands	dermatologic	0	0	1	1
360	Disorders of the globe	sense organs	0	0	1	1
253	Disorders of the pituitary gland and its hypothalamic control	endocrine/metabolic	0	0	1	1
562	Diverticulosis and diverticulitis	digestive	0	0	0.2	1
562.1	Diverticulosis	digestive	0	0	0.2	1
386.9	Dizziness and giddiness (Light-headedness and vertigo)	sense organs	0	0	1	1
694	Dyschromia and Vitiligo	dermatologic	0	0	1	1
782.3	Edema	symptoms	0	0	1	1
345.1	Epilepsy	neurological	0	0	1	1
477	Epistaxis or throat hemorrhage	respiratory	0	0	1	NA
695.81	Erythema nodosum	dermatologic	0	0	1	NA
690	Erythematosquamous dermatosis	dermatologic	0	0	1	1
727.4	Ganglion and cyst of synovium, tendon, and bursa	musculoskeletal	0	0	1	NA
523	Gingival and periodontal diseases	digestive	0	0	1	1
365	Glaucoma	sense organs	0	0	0.266666666666667	1
395	Heart valve disorders	circulatory system	0	0	1	1
282	Hereditary hemolytic anemias	hematopoietic	0	0	1	1
401.22	Hypertensive chronic kidney disease	circulatory system	0	0	0	0
513.4	Hyperventilation	respiratory	0	0	1	1
458.2	Iatrogenic hypotension	circulatory system	0	0	1	NA
609.1	Infertility, male	genitourinary	0	0	1	1
555	Inflammatory bowel disease and other gastroenteritis and colitis	digestive	0	0	0.333333333333333	0.333333333333333
907	Injuries to the nervous system	injuries & poisonings	0	0	1	NA
327.4	Insomnia	neurological	0	0	1	1
204	Leukemia	neoplasms	0	0	1	1
362.29	Macular degeneration (senile) of retina NOS	sense organs	0	0	1	1
184.11	Malignant neoplasm of ovary	neoplasms	0	0	1	1
394.2	Mitral valve disease	circulatory system	0	0	1	1
359	Muscular dystrophies and other myopathies	neurological	0	0	1	1
358.1	Myasthenia gravis	neurological	0	0	0	1
580.32	Nephritis and nephropathy with pathological lesion	genitourinary	0	0	1	1
217.1	Nevus, non-neoplastic	neoplasms	0	0	1	1
395.1	Nonrheumatic mitral valve disorders	circulatory system	0	0	1	1
793	Nonspecific abnormal findings on radiological and other examination of musculoskeletal system	injuries & poisonings	0	0	1	1
790	Nonspecific findings on examination of blood	symptoms	0	0	0	1
870	Open wounds of head; neck; and trunk	injuries & poisonings	0	0	1	1
365.1	Open-angle glaucoma	sense organs	0	0	0.266666666666667	1
731.1	Osteitis deformans [Pagets disease of bone]	musculoskeletal	0	0	1	1
710.1	Osteomyelitis	musculoskeletal	0	0	1	1
710	Osteomyelitis, periostitis, and other infections involving bone	musculoskeletal	0	0	1	1
743.11	Osteoporosis NOS	musculoskeletal	0	0	1	1
743.1	Osteoporosis	musculoskeletal	0	0	1	1
790.6	Other abnormal blood chemistry	symptoms	0	0	0	0
724	Other and unspecified disorders of back	musculoskeletal	0	0	1	1
519.8	Other diseases of respiratory system, NEC	respiratory	0	0	1	1
568	Other disorders of peritoneum	digestive	0	0	1	1
384	Other disorders of tympanic membrane	sense organs	0	0	1	1
512	Other symptoms of respiratory system	respiratory	0	0	1	1
599	Other symptoms/disorders or the urinary system	genitourinary	0	0	1	1
381.1	Otitis media	sense organs	0	0	1	1
256	Ovarian dysfunction	endocrine/metabolic	0	0	1	1
446	Polyarteritis nodosa and allied conditions	circulatory system	0	0	1	NA
696	Psoriasis and related disorders	dermatologic	0	0	1	1
696.41	Psoriasis vulgaris	dermatologic	0	0	1	1
696.4	Psoriasis	dermatologic	0	0	1	1
287	Purpura and other hemorrhagic conditions	hematopoietic	0	0	0	0
555.1	Regional enteritis	digestive	0	0	1	1
509.1	Respiratory failure	respiratory	0	0	1	1
509	Respiratory failure, insufficiency, arrest	respiratory	0	0	1	1
624.9	stress incontinence, female	genitourinary	0	0	1	1
624	Symptoms involving female genital tract	genitourinary	0	0	1	1
526.41	Temporomandibular joint disorder, unspecified	digestive	0	0	1	1
257	Testicular dysfunction	endocrine/metabolic	0	0	1	1
287.3	Thrombocytopenia	hematopoietic	0	0	0	1
564.1	Irritable Bowel Syndrome	digestive	0	0	1	NA
611.3	Lump or mass in breast	genitourinary	0	0	1	1
346.1	Nonspecific abnormal findings on radiological and other examination of skull and head	neurological	0	0	1	1
350	Abnormal movement	neurological	0	0	1	1
516.1	Hemoptysis	respiratory	0	0	1	1
276	Disorders of fluid, electrolyte, and acid-base balance	endocrine/metabolic	0	0	1	1
283.1	Autoimmune hemolytic anemias	hematopoietic	0	0	1	1
415.11	Pulmonary embolism and infarction, acute	circulatory system	0	0	1	1
317.1	Alcoholism	mental disorders	0	0	1	1
555.2	Ulcerative colitis	digestive	0	0	0.333333333333333	0.333333333333333
586.11	Small kidney	genitourinary	0	0	1	1
285.2	Anemia of chronic disease	hematopoietic	0	0	1	1
300	Anxiety disorders	mental disorders	0	0	1	1
366.2	Senile cataract	sense organs	0	0	1	1
365.11	Primary open angle glaucoma	sense organs	0	0	0.266666666666667	1
713	Arthropathy associated with other disorders classified elsewhere	musculoskeletal	0	0	1	1
599.2	Retention of urine	genitourinary	0	0	0	0
471	Nasal polyps	respiratory	0	0	1	1
426.21	First degree AV block	circulatory system	0	0	1	1
313	Pervasive developmental disorders	mental disorders	0	0	1	1
225.1	Benign neoplasm of brain, cranial nerves, meninges	neoplasms	0	0	1	1
252.1	Hyperparathyroidism	endocrine/metabolic	0	0	0	1
695.22	Pemphigus and pemphigoid	dermatologic	0	0	1	1
426.31	Right bundle branch block	circulatory system	0	0	1	1
594	Urinary calculus	genitourinary	0	6	0.333333333333333	0.333333333333333
165	Cancer within the respiratory system	neoplasms	0	0	1	1
189.11	Malignant neoplasm of kidney, except pelvis	neoplasms	0	0	1	1
145.2	Cancer of tongue	neoplasms	0	0	1	1
184.1	Malignant neoplasm of ovary and other uterine adnexa	neoplasms	0	0	1	1
686	Other local infections of skin and subcutaneous tissue	dermatologic	0	0	1	1
427.4	Cardiac arrest and ventricular fibrillation	circulatory system	0	0	1	1
425.1	Primary/intrinsic cardiomyopathies	circulatory system	0	0	1	1
420.2	Pericarditis	circulatory system	0	0	1	1
367.1	Myopia	sense organs	0	0	1	1
180.3	Cervical intraepithelial neoplasia [CIN] [Cervical dysplasia]	neoplasms	0	0	1	1
385	Other disorders of middle ear and mastoid	sense organs	0	0	1	1
274.2	Crystal arthropathies	endocrine/metabolic	0	0	1	1
938	Dermatitis due to solar radiation	injuries & poisonings	0	0	1	NA
245.2	Chronic thyroiditis	endocrine/metabolic	0	0	1	1
728.7	Fasciitis	musculoskeletal	0	0	1	1
345	Epilepsy, recurrent seizures, convulsions	neurological	0	0	1	1
364	Corneal opacity and other disorders of cornea	sense organs	0	0	1	1
737.3	Kyphoscoliosis and scoliosis	musculoskeletal	0	0	1	1
586	Other disorders of the kidney and ureters	genitourinary	0	0	1	1
592	Cystitis and urethritis	genitourinary	0	0	1	1
288.11	Neutropenia	hematopoietic	0	0	1	1
362	Other retinal disorders	sense organs	0	0	1	1
296	Mood disorders	mental disorders	0	0	1	1
110	Dermatophytosis / Dermatomycosis	infectious diseases	0	0	1	1
580.12	Non-proliferative glomerulonephritis	genitourinary	0	0	1	NA
536.8	Dyspepsia and other specified disorders of function of stomach	digestive	0	0	1	1
270.35	Macroglobulinemia	endocrine/metabolic	0	0	1	1
270.32	Paraproteinemia	endocrine/metabolic	0	0	1	1
705.8	Hyperhidrosis	dermatologic	0	0	1	1
360.2	Progressive myopia	sense organs	0	0	1	1
253.1	Pituitary hyperfunction	endocrine/metabolic	0	0	1	1
253.2	Pituitary hypofunction	endocrine/metabolic	0	0	1	NA
597	Other disorders of urethra and urinary tract	genitourinary	0	0	1	NA
386	Vertiginous syndromes and other disorders of vestibular system	sense organs	0	0	1	1
694.2	Other dyschromia	dermatologic	0	0	1	1
782	Symptoms involving skin and other integumentary tissue	symptoms	0	0	1	1
345.12	Partial epilepsy	neurological	0	0	1	1
695.8	Other specified erythematous conditions	dermatologic	0	0	1	NA
690.1	Seborrheic dermatitis	dermatologic	0	0	1	1
743	Osteoporosis, osteopenia and pathological fracture	musculoskeletal	0	0	1	1
374	Other disorders of eyelids	sense organs	0	0	1	NA
523.3	Periodontitis (acute or chronic)	digestive	0	0	1	1
394	Rheumatic disease of the heart valves	circulatory system	0	0	1	1
282.9	Other hereditary hemolytic anemias	hematopoietic	0	0	1	1
401.2	Hypertensive heart and/or renal disease	circulatory system	0	0	1	1
513	Respiratory abnormalities	respiratory	0	0	1	1
358	Myoneural disorders	neurological	0	0	0	1
609	Male infertility and abnormal spermatozoa	genitourinary	0	0	1	1
871	Open wounds of extremities	injuries & poisonings	0	0	1	NA
327.41	Organic or persistent insomnia	neurological	0	0	1	1
204.4	Multiple myeloma	neoplasms	0	0	1	1
359.2	Myopathy	neurological	0	0	1	1
580.3	Nephritis and nephropathy without mention of glomerulonephritis	genitourinary	0	0	1	1
217	Vascular hamartomas and non-neoplastic nevi	neoplasms	0	0	1	1
793.2	Nonspecific abnormal findings on radiological and other examination of other intrathoracic organs (echocardiogram, etc)	circulatory system	0	0	1	1
870.3	Other open wound of head and face	injuries & poisonings	0	0	1	1
731	Osteitis deformans and osteopathies associated with other disorders classified elsewhere	musculoskeletal	0	0	1	1
710.19	Unspecified osteomyelitis	musculoskeletal	0	0	1	1
724.9	Other unspecified back disorders	musculoskeletal	0	0	1	1
519	Other diseases of respiratory system, not elsewhere classified	respiratory	0	0	1	1
568.1	Peritoneal adhesions (postoperative) (postinfection)	digestive	0	0	1	1
384.4	Perforation of tympanic membrane	sense organs	0	0	1	1
512.7	Shortness of breath	respiratory	0	0	1	1
599.4	Urinary incontinence	genitourinary	0	0	1	1
381	Otitis media and Eustachian tube disorders	sense organs	0	0	1	1
256.4	Polycystic ovaries	endocrine/metabolic	0	0	1	1
446.4	Wegeners granulomatosis	circulatory system	0	0	1	NA
696.42	Psoriatic arthropathy	dermatologic	0	0	1	1
509.2	Respiratory insufficiency	respiratory	0	0	1	1
526.4	Temporomandibular joint disorders	digestive	0	0	1	1
257.1	Testicular hypofunction	endocrine/metabolic	0	0	1	1
