# Supplementary material for: Phenome-wide association network demonstrates close connection with individual disease trajectories from the HUNT study
Source: PLoS One. 2024 Dec 27;19(12):e0311485. doi: 10.1371/journal.pone.0311485 (PMC11676826; doi:10.1371/journal.pone.0311485)
Supplement: S3 File — An edgelist containing the disease pairs linked in the PheNet with columns From/To: the diseases, N: number of shared SNPs/LD-blocks, betaMerged: the β-score of the link, FromCode/ToCode: phenocode of the diseases, SNPs: which SNPs that are shared between the diseases. (TXT) [file pone.0311485.s003.txt]

From	To	N	FromCode	ToCode	betaMerged	SNPs
Abdominal aortic aneurysm	Angina pectoris	1	442.11	411.3	0.222036033111745	rs10757278
Abdominal aortic aneurysm	Aortic aneurysm	2	442.11	442.1	0.927948614365607	rs141292109;rs1040064
Abdominal aortic aneurysm	Atherosclerosis	1	442.11	440	0.246779253585061	rs10757278
Abdominal aortic aneurysm	Atherosclerosis of the extremities	1	442.11	440.2	0.299833287011299	rs10757278
Abdominal aortic aneurysm	Congestive heart failure; nonhypertensive	1	442.11	428	0.178605710994918	rs10757278
Abdominal aortic aneurysm	Coronary atherosclerosis	1	442.11	411.4	0.258263431402899	rs10757278
Abdominal aortic aneurysm	Disorders of lipoid metabolism	1	442.11	272	0.141456707158056	rs10757278
Abdominal aortic aneurysm	Heart failure NOS	1	442.11	428.2	0.186547581061776	rs10757278
Abdominal aortic aneurysm	Hypercholesterolemia	1	442.11	272.11	0.141456707158056	rs10757278
Abdominal aortic aneurysm	Hyperlipidemia	1	442.11	272.1	0.141456707158056	rs10757278
Abdominal aortic aneurysm	Ischemic Heart Disease	1	442.11	411	0.21540659228538	rs10757278
Abdominal aortic aneurysm	Myocardial infarction	1	442.11	411.2	0.246779253585061	rs10757278
Abdominal aortic aneurysm	Other acute and subacute forms of ischemic heart disease	1	442.11	411.9	0.252586618806302	rs10757278
Abdominal aortic aneurysm	Other aneurysm	1	442.11	442	0.222036033111745	rs10757278
Abdominal aortic aneurysm	Other chronic ischemic heart disease, unspecified	1	442.11	411.8	0.228473193175917	rs10757278
Abdominal aortic aneurysm	Other mental disorder	1	442.11	306	0.11674759098157	rs10757278
Abdominal aortic aneurysm	Peripheral vascular disease	1	442.11	443	0.208566536146142	rs10757278
Abdominal aortic aneurysm	Peripheral vascular disease, unspecified	1	442.11	443.9	0.258263431402899	rs10757278
Abdominal aortic aneurysm	Unstable angina (intermediate coronary syndrome)	1	442.11	411.1	0.228473193175917	rs10757278
Abdominal hernia	Chronic hepatitis	1	550	70.4	0.21996363335788	rs9257331;rs28360634;rs13214023;rs1233480;rs1264706
Abdominal hernia	Diffuse diseases of connective tissue	1	550	709	0.12432216214336	rs9257331;rs28360634;rs13214023;rs1233480;rs1264706
Abdominal hernia	Diseases of esophagus	1	550	530	0.0679293750891321	rs9257331;rs28360634;rs13214023;rs1233480;rs1264706
Abdominal hernia	Esophagitis, GERD and related diseases	2	550	530.1	0.138591773954884	rs9257331;rs28360634;rs13214023;rs1233480;rs7715383;rs1264706
Abdominal hernia	Graves disease	1	550	242.1	0.209799904671094	rs9257331;rs28360634;rs13214023;rs1233480;rs1264706
Abdominal hernia	Hematuria	1	550	593	0.0992773891679269	rs9257331;rs28360634;rs13214023;rs1233480;rs1264706
Abdominal hernia	Hypoglycemia	1	550	251.1	0.158215043532529	rs9257331;rs28360634;rs13214023;rs1233480;rs1264706
Abdominal hernia	Lupus (localized and systemic)	2	550	695.4	0.395812468803908	rs9257331;rs28360634;rs13214023;rs1233480;rs1264706;rs13203673
Abdominal hernia	Osteoarthritis; localized	1	550	740.1	0.0696491205974634	rs2820441
Abdominal hernia	Other anemias	1	550	285	0.0847962263311287	rs9257331;rs28360634;rs13214023;rs1233480;rs1264706
Abdominal hernia	Other disorders of pancreatic internal secretion	1	550	251	0.158745078663875	rs9257331;rs28360634;rs13214023;rs1233480;rs1264706
Abdominal hernia	Sicca syndrome	1	550	709.2	0.187381962845947	rs9257331;rs28360634;rs13214023;rs1233480;rs1264706
Abdominal hernia	Systemic lupus erythematosus	1	550	695.42	0.209399140399382	rs9257331;rs28360634;rs13214023;rs1233480;rs1264706
Abdominal hernia	Thrombocytopenia	1	550	287.3	0.0938083151964686	rs9266231
Abdominal hernia	Thyrotoxicosis with or without goiter	1	550	242	0.172603592083131	rs9257331;rs28360634;rs13214023;rs1233480;rs1264706
Abdominal hernia	Type 1 diabetes with renal manifestations	1	550	250.12	0.306724632202893	rs9257331;rs28360634;rs13214023;rs1233480;rs1264706
Abdominal hernia	Varicose veins of lower extremity	1	550	454.1	0.0696491205974634	rs2820441
Abdominal hernia	Ventral hernia	1	550	550.5	0.100399203184089	rs2820441
Abdominal pain	Irritable Bowel Syndrome	1	785	564.1	0.0828251169633946	rs4681851
Abnormal findings on mammogram or breast exam	Lump or mass in breast	3	611	611.3	5.14498061986388	rs76006987;rs145075244;rs528510510
Abnormal findings on study of brain and/or nervous system	Nonspecific abnormal findings on radiological and other examination of skull and head	1	346	346.1	5.45527267879434	rs139654529
Abnormal involuntary movements	Abnormal movement	1	350.1	350	0.429883705204094	rs116959758
Abnormal results of function study of liver	Acute pancreatitis	1	573.7	577.1	0.33166247903554	rs4076834
Abnormal results of function study of liver	Cholecystitis without cholelithiasis	1	573.7	574.3	0.418330013267038	rs4076834
Abnormal results of function study of liver	Cholelithiasis and cholecystitis	1	573.7	574	0.438748219369606	rs4076834
Abnormal results of function study of liver	Cholesterolosis of gallbladder	1	573.7	575.6	0.547722557505166	rs4076834
Abnormal results of function study of liver	Diseases of pancreas	1	573.7	577	0.3	rs4076834
Abnormal results of function study of liver	Obstruction of bile duct	1	573.7	575.2	0.380788655293195	rs4076834
Abnormal results of function study of liver	Other biliary tract disease	1	573.7	575	0.393700393700591	rs4076834
Abnormal results of function study of liver	Other disorders of biliary tract	1	573.7	575.8	0.415331193145904	rs4076834
Abnormal results of function study of liver	Other disorders of gallbladder	1	573.7	575.7	0.415331193145904	rs4076834
Abnormal results of function study of liver	Other disorders of liver	1	573.7	573	0.333166624979154	rs33931896
Abnormal sputum	Hemoptysis	5	516	516.1	8.1272757104717	rs78581808;rs181903485;rs139486133;rs115085419;rs144852203
Acid-base balance disorder	Acidosis	1	276.4	276.41	1.24899959967968	rs148729131
Acid-base balance disorder	Disorders of fluid, electrolyte, and acid-base balance	1	276.4	276	0.758946638440411	rs148729131
Acidosis	Disorders of fluid, electrolyte, and acid-base balance	1	276.41	276	0.78993670632526	rs148729131
Acquired hemolytic anemias	Autoimmune hemolytic anemias	1	283	283.1	5.41109970338747	rs187513470
Actinic keratosis	Benign neoplasm of skin	2	702.1	216	0.52713197453006	rs12203592;rs1805007
Actinic keratosis	Benign neoplasm of unspecified sites	1	702.1	229	0.373363094051889	rs12203592
Actinic keratosis	Cancer, suspected or other	2	702.1	195	0.342853857467742	rs12203592;rs1805007
Actinic keratosis	Carcinoma in situ of skin	2	702.1	172.3	0.898931564985624	rs12203592;rs1805007
Actinic keratosis	Degenerative skin conditions and other dermatoses	2	702.1	702	0.512527809208317	rs12203592;rs1805007
Actinic keratosis	Malignant neoplasm, other	1	702.1	195.1	0.159687194226713	rs12203592
Actinic keratosis	Melanomas of skin	5	702.1	172.11	1.67651807999371	rs1805007;rs111460975;rs62209647;rs56238684;rs666006
Actinic keratosis	Melanomas of skin, dx or hx	5	702.1	172.1	1.67651807999371	rs1805007;rs111460975;rs62209647;rs56238684;rs666006
Actinic keratosis	Other non-epithelial cancer of skin	6	702.1	172.2	1.71735326674019	rs12203592;rs1805007;rs111460975;rs62209647;rs56238684;rs666006
Actinic keratosis	Skin cancer	6	702.1	172	1.74392213814274	rs12203592;rs1805007;rs111460975;rs62209647;rs56238684;rs666006
Acute pancreatitis	Cholecystitis without cholelithiasis	1	577.1	574.3	0.554977477020464	rs4507142
Acute pancreatitis	Cholelithiasis and cholecystitis	1	577.1	574	0.58206528843421	rs4507142
Acute pancreatitis	Cholesterolosis of gallbladder	1	577.1	575.6	0.726636084983398	rs4507142
Acute pancreatitis	Diseases of pancreas	3	577.1	577	5.37150420163016	rs527897413;rs4507142;rs72741628
Acute pancreatitis	Obstruction of bile duct	1	577.1	575.2	0.505173237612604	rs4507142
Acute pancreatitis	Other biliary tract disease	1	577.1	575	0.522302594288024	rs4507142
Acute pancreatitis	Other disorders of biliary tract	1	577.1	575.8	0.550999092558236	rs4507142
Acute pancreatitis	Other disorders of gallbladder	1	577.1	575.7	0.550999092558236	rs4507142
Acute pulmonary heart disease	Pulmonary embolism and infarction, acute	6	415.1	415.11	47.3	rs357905;rs147915227;rs11067662;rs191061950;rs11654132;rs554346770
Alcohol-related disorders	Alcoholism	3	317	317.1	1.90058640054465	rs1229984;rs140170415;rs576897044
Alcoholic liver damage	Cholelithiasis and cholecystitis	1	317.11	574	0.18099723754798	rs738408
Alcoholic liver damage	Chronic liver disease and cirrhosis	1	317.11	571	0.377888872553824	rs738408
Alcoholic liver damage	Liver abscess and sequelae of chronic liver disease	1	317.11	571.8	0.377888872553824	rs738408
Alcoholic liver damage	Other chronic nonalcoholic liver disease	1	317.11	571.5	0.409878030638384	rs738408
Alcoholic liver damage	Portal hypertension	1	317.11	571.81	0.444297197830461	rs738408
Altered mental status	Alzheimers disease	1	292.4	290.11	0.742293742395825	rs429358
Altered mental status	Coronary atherosclerosis	1	292.4	411.4	0.201494416796099	rs429358
Altered mental status	Delirium dementia and amnestic and other cognitive disorders	1	292.4	290	0.478643917750973	rs429358
Altered mental status	Delirium due to conditions classified elsewhere	1	292.4	290.2	0.361247837363769	rs429358
Altered mental status	Dementias	1	292.4	290.1	0.63718129288296	rs429358
Altered mental status	Neurological disorders	1	292.4	292	0.240831891575846	rs429358
Altered mental status	Unstable angina (intermediate coronary syndrome)	1	292.4	411.1	0.201494416796099	rs429358
Altered mental status	Vascular dementia	1	292.4	290.16	0.61400325732035	rs429358
Alzheimers disease	Coronary atherosclerosis	1	290.11	411.4	0.515751878329105	rs429358
Alzheimers disease	Delirium dementia and amnestic and other cognitive disorders	1	290.11	290	1.22515305166334	rs429358
Alzheimers disease	Delirium due to conditions classified elsewhere	1	290.11	290.2	0.924662100445346	rs429358
Alzheimers disease	Dementias	1	290.11	290.1	1.63095064303001	rs429358
Alzheimers disease	Neurological disorders	1	290.11	292	0.616441400296898	rs429358
Alzheimers disease	Unstable angina (intermediate coronary syndrome)	1	290.11	411.1	0.515751878329105	rs429358
Alzheimers disease	Vascular dementia	1	290.11	290.16	1.57162336455017	rs429358
Anatomical abnormatilies of kidney and ureters	Small kidney	3	586.1	586.11	12.9835376683941	rs2966867;rs77730612;rs573191470
Anemia in neoplastic disease	Anemia of chronic disease	1	285.22	285.2	0.766420250254389	rs72817836
Angina pectoris	Atherosclerosis	2	411.3	440	0.566568588046896	rs1333042;rs55730499
Angina pectoris	Atherosclerosis of the extremities	2	411.3	440.2	0.627182712706401	rs1333042;rs55730499
Angina pectoris	Cardiac and circulatory congenital anomalies	1	411.3	747	0.299833287011299	rs55730499
Angina pectoris	Cardiac congenital anomalies	1	411.3	747.1	0.314960314960472	rs55730499
Angina pectoris	Congenital anomalies of great vessels	1	411.3	747.13	0.393700393700591	rs55730499
Angina pectoris	Congestive heart failure; nonhypertensive	1	411.3	428	0.136747943311773	rs1333042
Angina pectoris	Coronary atherosclerosis	17	411.3	411.4	2.47825054101728	rs1333042;rs55730499;rs646776;rs138458033;rs9349379;rs17114046;rs28451064;rs56125973;rs73855810;rs2028900;rs2839812;rs7500448;rs2107595;rs4766578;rs11170820;rs11591147;rs9337951
Angina pectoris	Disorders of lipoid metabolism	9	411.3	272	1.62677575706256	rs1333042;rs55730499;rs646776;rs7412;rs138458033;rs56125973;rs7485656;rs4953026;rs11591147
Angina pectoris	Essential hypertension	2	411.3	401.1	0.18349803146555	rs3918226;rs4766578
Angina pectoris	Heart failure NOS	1	411.3	428.2	0.142828568570857	rs1333042
Angina pectoris	Hypercholesterolemia	9	411.3	272.11	1.62995694506053	rs1333042;rs55730499;rs646776;rs7412;rs138458033;rs56125973;rs7485656;rs4953026;rs11591147
Angina pectoris	Hyperlipidemia	9	411.3	272.1	1.62619546524826	rs1333042;rs55730499;rs646776;rs7412;rs138458033;rs56125973;rs7485656;rs4953026;rs11591147
Angina pectoris	Hypertension	2	411.3	401	0.18349803146555	rs3918226;rs4766578
Angina pectoris	Hypothyroidism	1	411.3	244	0.110272390016722	rs4766578
Angina pectoris	Hypothyroidism NOS	1	411.3	244.4	0.113137084989848	rs4766578
Angina pectoris	Ischemic Heart Disease	21	411.3	411	2.48288793509369	rs1333042;rs55730499;rs646776;rs7412;rs4932373;rs9349379;rs17114046;rs28451064;rs56125973;rs73855810;rs2028900;rs7485656;rs2839812;rs3918226;rs7500448;rs2107595;rs4766578;rs11170820;rs117150895;rs11591147;rs9337951
Angina pectoris	Myocardial infarction	12	411.3	411.2	1.77056511299159	rs1333042;rs55730499;rs646776;rs4932373;rs9349379;rs28451064;rs56125973;rs2839812;rs3918226;rs4766578;rs11170820;rs11591147
Angina pectoris	Occlusion and stenosis of precerebral arteries	1	411.3	433.1	0.186306199574786	rs2107595
Angina pectoris	Other acute and subacute forms of ischemic heart disease	1	411.3	411.9	0.193390796058137	rs1333042
Angina pectoris	Other aneurysm	1	411.3	442	0.17	rs1333042
Angina pectoris	Other chronic ischemic heart disease, unspecified	17	411.3	411.8	2.1920830082208	rs1333042;rs55730499;rs646776;rs7412;rs7502499;rs4932373;rs9349379;rs17114046;rs28451064;rs56125973;rs73855810;rs7485656;rs3918226;rs2107595;rs4766578;rs4953026;rs11591147
Angina pectoris	Other mental disorder	1	411.3	306	0.0893867999203462	rs1333042
Angina pectoris	Peripheral vascular disease	2	411.3	443	0.448996717056502	rs1333042;rs55730499
Angina pectoris	Peripheral vascular disease, unspecified	2	411.3	443.9	0.545443972347126	rs1333042;rs55730499
Angina pectoris	Secondary malignancy of lymph nodes	1	411.3	198.1	0.08	rs4766578
Angina pectoris	Type 1 diabetes with ketoacidosis	1	411.3	250.11	0.320468407179241	rs646776
Angina pectoris	Unstable angina (intermediate coronary syndrome)	3	411.3	411.1	0.619489611361235	rs1333042;rs55730499;rs9349379
Ankylosing spondylitis	Arthropathy associated with infections	1	715.2	711	2.77488738510232	rs115999992
Ankylosing spondylitis	Inflammation of the eye	1	715.2	371	1.49666295470958	rs115999992
Ankylosing spondylitis	Other inflammatory spondylopathies	3	715.2	715	9.14485375903014	rs115999992;rs9394078;rs185971036
Ankylosing spondylitis	Rheumatoid arthritis	1	715.2	714.1	0.594810894318522	rs3104415
Ankylosing spondylitis	Rheumatoid arthritis and other inflammatory polyarthropathies	1	715.2	714	0.563205113613149	rs3104415
Ankylosing spondylitis	Uveitis, noninfectious or NOS	1	715.2	371.1	3.24037034920393	rs115999992
Anxiety disorder	Anxiety disorders	6	300.1	300	4.01854611144052	rs575287806;rs241654;rs145450774;rs74492482;rs41315816;rs140275314
Aphakia and other disorders of lens	Cataract	1	379.3	366	0.224499443206436	rs6046142
Aphakia and other disorders of lens	Senile cataract	1	379.3	366.2	0.242487113059643	rs6046142
Arterial embolism and thrombosis of lower extremity artery	Cancer of brain	1	444.1	191.11	0.35213633723318	rs10965223
Arterial embolism and thrombosis of lower extremity artery	Cancer of brain and nervous system	1	444.1	191.1	0.324653661614959	rs10965223
Arterial embolism and thrombosis of lower extremity artery	Glaucoma	1	444.1	365	0.22956480566498	rs10965223
Arterial embolism and thrombosis of lower extremity artery	Manlignant and unknown neoplasms of brain and nervous system	1	444.1	191	0.294618397253125	rs10965223
Arterial embolism and thrombosis of lower extremity artery	Open-angle glaucoma	1	444.1	365.1	0.283901391331568	rs10965223
Arterial embolism and thrombosis of lower extremity artery	Primary open angle glaucoma	1	444.1	365.11	0.289309522829789	rs10965223
Arthropathy associated with infections	Inflammation of the eye	1	711	371	0.593295878967653	rs114291795
Arthropathy associated with infections	Other inflammatory spondylopathies	1	711	715	1.72336879396141	rs114291795
Arthropathy associated with infections	Pyogenic arthritis	2	711	711.1	18.5564969880804	rs533984415;rs184618081
Arthropathy associated with infections	Uveitis, noninfectious or NOS	1	711	371.1	1.28452325786651	rs114291795
Arthropathy associated with neurological disorders	Arthropathy associated with other disorders classified elsewhere	1	713.5	713	17.9443584449264	rs530002347
Arthropathy NOS	Benign neoplasm of uterus	1	716.9	218	0.0673721010508059	rs4148856
Arthropathy NOS	Diffuse diseases of connective tissue	1	716.9	709	0.0822192191643779	rs143384
Arthropathy NOS	Diseases of esophagus	1	716.9	530	0.0832766473868875	rs13107325
Arthropathy NOS	Enthesopathy	1	716.9	726.1	0.127082650271388	rs13107325
Arthropathy NOS	Internal derangement of knee	3	716.9	835	0.181391146814315	rs143384;rs6503321;rs2061026
Arthropathy NOS	Lymphadenitis	1	716.9	289.4	0.0853229160308062	rs143384
Arthropathy NOS	Other arthropathies	32	716.9	716	2.44563704244548	rs6690829;rs143384;rs13107325;rs45509395;rs57084939;rs6503321;rs12314838;rs12466094;rs12994367;rs73093407;rs77317783;rs7801002;rs2061026;rs11264296;rs68185222;rs2951401;rs13322900;rs4148856;rs13159375;rs77197805;rs4716883;rs11639899;rs12672683;rs73353088;rs80231520;rs11852686;rs35950794;rs258340;rs10810628;rs2003485;rs112957563;rs7086381
Arthropathy NOS	Other peripheral nerve disorders	1	716.9	351	0.0548634668973808	rs2003485
Arthropathy NOS	Peripheral enthesopathies and allied syndromes	1	716.9	726	0.111130553854464	rs13107325
Arthropathy NOS	Unspecified diffuse connective tissue disease	1	716.9	709.7	0.0967470929795826	rs143384
Arthropathy NOS	Unspecified monoarthritis	4	716.9	716.2	0.278132832741268	rs6690829;rs143384;rs73093407;rs2061026
Ascites (non malignant)	Other abnormal blood chemistry	1	572	790.6	0.158745078663875	rs10886888
Ascites (non malignant)	Retention of urine	1	572	599.2	0.158745078663875	rs10886888
Asthma	Inflammatory bowel disease and other gastroenteritis and colitis	1	495	555	0.103247275993122	rs7936312
Asthma	Nasal polyps	3	495	471	0.53166076321337	rs1444782;rs992969;rs1837253
Asthma	Ulcerative colitis	1	495	555.2	0.103247275993122	rs7936312
Atherosclerosis of the extremities	Cardiac and circulatory congenital anomalies	1	440.2	747	0.384577690460588	rs10455872
Atherosclerosis of the extremities	Cardiac congenital anomalies	1	440.2	747.1	0.403980197534483	rs10455872
Atherosclerosis of the extremities	Congenital anomalies of great vessels	1	440.2	747.13	0.504975246918104	rs10455872
Atherosclerosis of the extremities	Congestive heart failure; nonhypertensive	1	440.2	428	0.184661853126194	rs10757277
Atherosclerosis of the extremities	Coronary atherosclerosis	2	440.2	411.4	0.701416731035843	rs10757277;rs10455872
Atherosclerosis of the extremities	Disorders of lipoid metabolism	2	440.2	272	0.48121588958197	rs10757277;rs10455872
Atherosclerosis of the extremities	Heart failure NOS	1	440.2	428.2	0.192873015219859	rs10757277
Atherosclerosis of the extremities	Hypercholesterolemia	2	440.2	272.11	0.48121588958197	rs10757277;rs10455872
Atherosclerosis of the extremities	Hyperlipidemia	2	440.2	272.1	0.48121588958197	rs10757277;rs10455872
Atherosclerosis of the extremities	Ischemic Heart Disease	2	440.2	411	0.600599447067025	rs10757277;rs10455872
Atherosclerosis of the extremities	Myocardial infarction	2	440.2	411.2	0.677639619929014	rs10757277;rs10455872
Atherosclerosis of the extremities	Other acute and subacute forms of ischemic heart disease	1	440.2	411.9	0.261151297144012	rs10757277
Atherosclerosis of the extremities	Other aneurysm	1	440.2	442	0.22956480566498	rs10757277
Atherosclerosis of the extremities	Other chronic ischemic heart disease, unspecified	2	440.2	411.8	0.652633492493495	rs10757277;rs10455872
Atherosclerosis of the extremities	Other mental disorder	1	440.2	306	0.120706255016051	rs10757277
Atherosclerosis of the extremities	Peripheral vascular disease	2	440.2	443	0.586718092834068	rs10757277;rs10455872
Atherosclerosis of the extremities	Peripheral vascular disease, unspecified	2	440.2	443.9	0.713002660875929	rs10757277;rs10455872
Atherosclerosis of the extremities	Unstable angina (intermediate coronary syndrome)	2	440.2	411.1	0.676447450281457	rs10757277;rs10455872
Atherosclerosis	Atherosclerosis of the extremities	4	440	440.2	10.5830826817849	rs10455872;rs10757279;rs529267159;rs141268898
Atherosclerosis	Cardiac and circulatory congenital anomalies	1	440	747	0.365239647354993	rs10455872
Atherosclerosis	Cardiac congenital anomalies	1	440	747.1	0.383666521865018	rs10455872
Atherosclerosis	Congenital anomalies of great vessels	1	440	747.13	0.479583152331272	rs10455872
Atherosclerosis	Congestive heart failure; nonhypertensive	1	440	428	0.151986841535707	rs10757279
Atherosclerosis	Coronary atherosclerosis	2	440	411.4	0.632325636653084	rs10455872;rs10757279
Atherosclerosis	Disorders of lipoid metabolism	2	440	272	0.438493890298171	rs10455872;rs10757279
Atherosclerosis	Heart failure NOS	1	440	428.2	0.158745078663875	rs10757279
Atherosclerosis	Hypercholesterolemia	2	440	272.11	0.438493890298171	rs10455872;rs10757279
Atherosclerosis	Hyperlipidemia	2	440	272.1	0.438493890298171	rs10455872;rs10757279
Atherosclerosis	Ischemic Heart Disease	2	440	411	0.542190196696761	rs10455872;rs10757279
Atherosclerosis	Myocardial infarction	2	440	411.2	0.611248052954778	rs10455872;rs10757279
Atherosclerosis	Other acute and subacute forms of ischemic heart disease	1	440	411.9	0.214941852602047	rs10757279
Atherosclerosis	Other aneurysm	1	440	442	0.188944436276912	rs10757279
Atherosclerosis	Other chronic ischemic heart disease, unspecified	2	440	411.8	0.58989661961794	rs10455872;rs10757279
Atherosclerosis	Other mental disorder	1	440	306	0.0993478736561583	rs10757279
Atherosclerosis	Peripheral vascular disease	2	440	443	0.52990259722711	rs10455872;rs10757279
Atherosclerosis	Peripheral vascular disease, unspecified	2	440	443.9	0.643328981449307	rs10455872;rs10757279
Atherosclerosis	Unstable angina (intermediate coronary syndrome)	2	440	411.1	0.612513120159573	rs10455872;rs10757279
Atopic/contact dermatitis due to other or unspecified	Diseases of sebaceous glands	1	939	706	0.452106182218293	rs61816761
Atopic/contact dermatitis due to other or unspecified	Sebaceous cyst	1	939	706.2	0.443959457608462	rs61816761
Atrial fibrillation and flutter	Cardiac conduction disorders	1	427.2	426	0.229782505861521	rs6843082
Atrial fibrillation and flutter	Cardiac dysrhythmias	22	427.2	427	3.02751196056775	rs6843082;rs67329386;rs11264278;rs72700114;rs11773845;rs60469668;rs7178084;rs453638;rs10993463;rs117984853;rs365990;rs59430691;rs10931898;rs78907918;rs11684110;rs7574892;rs4590732;rs17492619;rs4642101;rs551033057;rs140185678;rs7148349
Atrial fibrillation and flutter	Congestive heart failure; nonhypertensive	1	427.2	428	0.256904651573303	rs6843082
Atrial fibrillation and flutter	Occlusion of cerebral arteries	1	427.2	433.2	0.265329983228432	rs6843082
Atrioventricular [AV] block	First degree AV block	1	426.2	426.21	2.26495033058122	rs188919699
Autism	Pervasive developmental disorders	1	313.3	313	1.09954536059228	rs17759358
Bacterial pneumonia	Pneumococcal pneumonia	4	480.1	480.11	3.59852612494652	rs147812544;rs193022387;rs148288844;rs79094223
Bacterial pneumonia	Pneumonia	2	480.1	480	1.87358099075647	rs758036669;rs148288844
Benign mammary dysplasias	Breast cancer	1	610	174	0.105166534601079	rs10509168
Benign mammary dysplasias	Breast cancer [female]	1	610	174.1	0.103826778819339	rs10509168
Benign mammary dysplasias	Malignant neoplasm of female breast	1	610	174.11	0.105166534601079	rs10509168
Benign neoplasm of brain and other parts of nervous system	Benign neoplasm of brain, cranial nerves, meninges	4	225	225.1	7.73459379910757	rs112368233;rs12940313;rs117466294;rs145857636
Benign neoplasm of colon	Benign neoplasm of skin	2	208	216	0.4311297673298	rs78378222;rs12638862
Benign neoplasm of colon	Benign neoplasm of uterus	2	208	218	0.502258468284972	rs78378222;rs12638862
Benign neoplasm of colon	Cancer of brain	1	208	191.11	0.729383301152419	rs78378222
Benign neoplasm of colon	Cancer of brain and nervous system	1	208	191.1	0.729383301152419	rs78378222
Benign neoplasm of colon	Cholelithiasis and cholecystitis	1	208	574	0.0654064217030713	rs174594
Benign neoplasm of colon	Colon cancer	3	208	153.2	0.435575184468426	rs4939827;rs16888589;rs6066825
Benign neoplasm of colon	Colorectal cancer	6	208	153	0.747235879905783	rs4939827;rs7130173;rs6983267;rs16888589;rs72777082;rs17225890
Benign neoplasm of colon	Malignant neoplasm of other and ill-defined sites within the digestive organs and peritoneum	2	208	159	0.223914855054991	rs4939827;rs6983267
Benign neoplasm of colon	Malignant neoplasm of rectum, rectosigmoid junction, and anus	2	208	153.3	0.276663754176313	rs4939827;rs6983267
Benign neoplasm of colon	Manlignant and unknown neoplasms of brain and nervous system	1	208	191	0.709929573971954	rs78378222
Benign neoplasm of colon	Other non-epithelial cancer of skin	1	208	172.2	0.436348484585429	rs78378222
Benign neoplasm of colon	Skin cancer	1	208	172	0.402988833592198	rs78378222
Benign neoplasm of colon	Uterine leiomyoma	2	208	218.1	0.512818679923608	rs78378222;rs12638862
Benign neoplasm of ovary	Myeloproliferative disease	1	220	200	0.281424945589406	rs7705526
Benign neoplasm of parathyroid gland	Disorders of parathyroid gland	1	227.2	252	0.363318042491699	rs3843518
Benign neoplasm of parathyroid gland	Hyperparathyroidism	1	227.2	252.1	0.386781592116274	rs3843518
Benign neoplasm of skin	Benign neoplasm of unspecified sites	2	216	229	0.474299002815624	rs12203592;rs1416742
Benign neoplasm of skin	Benign neoplasm of uterus	2	216	218	0.635339536363716	rs9811216;rs78378222
Benign neoplasm of skin	Cancer of brain	1	216	191.11	0.903880523078133	rs78378222
Benign neoplasm of skin	Cancer of brain and nervous system	1	216	191.1	0.903880523078133	rs78378222
Benign neoplasm of skin	Cancer, suspected or other	2	216	195	0.252602489807875	rs12203592;rs1805007
Benign neoplasm of skin	Carcinoma in situ of skin	2	216	172.3	0.663392058289867	rs12203592;rs1805007
Benign neoplasm of skin	Degenerative skin conditions and other dermatoses	2	216	702	0.380951464517306	rs12203592;rs1805007
Benign neoplasm of skin	Malignant neoplasm, other	1	216	195.1	0.136930639376292	rs12203592
Benign neoplasm of skin	Manlignant and unknown neoplasms of brain and nervous system	1	216	191	0.879772697916911	rs78378222
Benign neoplasm of skin	Melanomas of skin	1	216	172.11	0.284604989415154	rs1805007
Benign neoplasm of skin	Melanomas of skin, dx or hx	1	216	172.1	0.284604989415154	rs1805007
Benign neoplasm of skin	Other non-epithelial cancer of skin	3	216	172.2	1.06051694642722	rs12203592;rs1805007;rs78378222
Benign neoplasm of skin	Skin cancer	3	216	172	1.01137113678976	rs12203592;rs1805007;rs78378222
Benign neoplasm of skin	Uterine leiomyoma	2	216	218.1	0.649200557076758	rs9811216;rs78378222
Benign neoplasm of unspecified sites	Cancer, suspected or other	1	229	195	0.170616529093755	rs12203592
Benign neoplasm of unspecified sites	Carcinoma in situ of skin	1	229	172.3	0.452769256906871	rs12203592
Benign neoplasm of unspecified sites	Degenerative skin conditions and other dermatoses	1	229	702	0.271661554144122	rs12203592
Benign neoplasm of unspecified sites	Malignant neoplasm, other	1	229	195.1	0.175356779167502	rs12203592
Benign neoplasm of unspecified sites	Other non-epithelial cancer of skin	1	229	172.2	0.389486841883009	rs12203592
Benign neoplasm of unspecified sites	Skin cancer	1	229	172	0.362215405525497	rs12203592
Benign neoplasm of uterus	Cancer of brain	1	218	191.11	1.12827301660547	rs78378222
Benign neoplasm of uterus	Cancer of brain and nervous system	1	218	191.1	1.12827301660547	rs78378222
Benign neoplasm of uterus	Endometriosis	1	218	615	0.174355957741627	rs58415480
Benign neoplasm of uterus	Genital prolapse	1	218	618	0.134164078649987	rs2235529
Benign neoplasm of uterus	Lipoma	2	218	214	0.299582607431014	rs2686878;rs7907606
Benign neoplasm of uterus	Manlignant and unknown neoplasms of brain and nervous system	1	218	191	1.09818031306339	rs78378222
Benign neoplasm of uterus	Other arthropathies	1	218	716	0.0667083203206317	rs1727309
Benign neoplasm of uterus	Other non-epithelial cancer of skin	1	218	172.2	0.674981481227448	rs78378222
Benign neoplasm of uterus	Polyp of corpus uteri	1	218	622.1	0.174928556845359	rs2686878
Benign neoplasm of uterus	Polyp of female genital organs	1	218	622	0.16431676725155	rs2686878
Benign neoplasm of uterus	Prolapse of vaginal walls	1	218	618.1	0.129614813968157	rs2235529
Benign neoplasm of uterus	Skin cancer	1	218	172	0.623377895020348	rs78378222
Benign neoplasm of uterus	Uterine leiomyoma	28	218	218.1	8.96739845645851	rs78378222;rs7030354;rs10069690;rs58415480;rs2686878;rs11031731;rs58400555;rs141379009;rs2235529;rs557499913;rs7907606;rs12555322;rs143835293;rs2202282;rs6432220;rs140425025;rs7986407;rs187948710;rs16991615;rs55819434;rs2131371;rs149040426;rs62323681;rs12638862;rs571400390;rs186257506;rs150702228;rs73073704
Benign neoplasm of uterus	Uterine/Uterovaginal prolapse	1	218	618.2	0.142828568570857	rs2235529
Bladder neck obstruction	Nonspecific findings on examination of blood	1	596.1	790	0.134164078649987	rs1991643
Breast cancer [female]	Breast conditions, congenital or relating to hormones	1	174.1	612	0.257487863791675	rs73169097
Breast cancer [female]	Diabetes mellitus	1	174.1	250	0.0871779788708135	rs62033406
Breast cancer [female]	Essential hypertension	1	174.1	401.1	0.0668131723539603	rs1973765
Breast cancer [female]	Hypertension	1	174.1	401	0.0668131723539603	rs1973765
Breast cancer [female]	Malignant neoplasm of female breast	33	174.1	174.11	8.3452371724359	rs2912774;rs4784227;rs554219;rs7709971;rs62236881;rs62237617;rs4442975;rs61938093;rs10941679;rs6913578;rs55746746;rs646157;rs73169097;rs11624333;rs659713;rs812020;rs11135046;rs10509168;rs28465148;rs73161324;rs10828247;rs62033406;rs17621185;rs570449916;rs7636776;rs941764;rs12681990;rs10736577;rs7903793;rs2823137;rs142250799;rs9967727;rs2853669
Breast cancer [female]	Obesity	1	174.1	278.1	0.106770782520313	rs62033406
Breast cancer [female]	Overweight, obesity and other hyperalimentation	1	174.1	278	0.106770782520313	rs62033406
Breast cancer [female]	Secondary malignancy of lymph nodes	1	174.1	198.1	0.176635217326557	rs4784227
Breast cancer [female]	Sleep apnea	1	174.1	327.3	0.0914330356052997	rs62033406
Breast cancer [female]	Sleep disorders	1	174.1	327	0.0871779788708135	rs62033406
Breast cancer [female]	Type 2 diabetes	1	174.1	250.2	0.0914330356052997	rs62033406
Breast cancer [female]	Varicose veins of lower extremity	1	174.1	454.1	0.10573551910309	rs11135046
Breast cancer	Breast cancer [female]	33	174	174.1	8.28729592777221	rs2912774;rs4784227;rs554219;rs7709971;rs62236881;rs62237617;rs4442975;rs10941679;rs6913578;rs61938093;rs17465317;rs646157;rs17002034;rs11624333;rs659713;rs812020;rs11135046;rs10509168;rs73161324;rs28465148;rs17621185;rs10828247;rs62033406;rs12681990;rs72759957;rs570449916;rs10762851;rs941764;rs10736577;rs1973765;rs7636776;rs142250799;rs9967727
Breast cancer	Breast conditions, congenital or relating to hormones	1	174	612	0.249799919935936	rs17002034
Breast cancer	Diabetes mellitus	1	174	250	0.0866025403784439	rs62033406
Breast cancer	Essential hypertension	1	174	401.1	0.0672755527662166	rs1973765
Breast cancer	Hypertension	1	174	401	0.0672755527662166	rs1973765
Breast cancer	Malignant neoplasm of female breast	31	174	174.11	8.16819175931057	rs2912774;rs4784227;rs554219;rs7709971;rs62236881;rs62237617;rs4442975;rs10941679;rs6913578;rs61938093;rs17465317;rs646157;rs17002034;rs11624333;rs659713;rs812020;rs11135046;rs10509168;rs73161324;rs28465148;rs17621185;rs10828247;rs62033406;rs12681990;rs570449916;rs10762851;rs941764;rs10736577;rs7636776;rs142250799;rs9967727
Breast cancer	Obesity	1	174	278.1	0.106066017177982	rs62033406
Breast cancer	Overweight, obesity and other hyperalimentation	1	174	278	0.106066017177982	rs62033406
Breast cancer	Secondary malignancy of lymph nodes	1	174	198.1	0.176635217326557	rs4784227
Breast cancer	Sleep apnea	1	174	327.3	0.0908295106229248	rs62033406
Breast cancer	Sleep disorders	1	174	327	0.0866025403784439	rs62033406
Breast cancer	Type 2 diabetes	1	174	250.2	0.0908295106229248	rs62033406
Breast cancer	Varicose veins of lower extremity	1	174	454.1	0.104498803820905	rs11135046
Breast conditions, congenital or relating to hormones	Hypertrophy of breast (Gynecomastia)	3	612	612.2	10.7715340780277	rs77367189;rs191709137;rs184262972
Breast conditions, congenital or relating to hormones	Malignant neoplasm of female breast	1	612	174.11	0.257487863791675	rs55722862
Bullous dermatoses	Pemphigus and pemphigoid	1	695.2	695.22	0.989444288477123	rs16893023
Bundle branch block	Right bundle branch block	1	426.3	426.31	0.542954878419929	rs114746313
Calculus of kidney	Calculus of ureter	1	594.1	594.3	0.19	rs2776288
Calculus of kidney	Urinary calculus	3	594.1	594	0.464579486078558	rs2776288;rs10051765;rs1115346
Calculus of ureter	Urinary calculus	3	594.3	594	0.488478830041322	rs2776288;rs1256332;rs706848
Cancer of bladder	Cancer of urinary organs (incl. kidney and bladder)	4	189.2	189	0.695222495264864	rs10094872;rs4975616;rs36209093;rs59163323
Cancer of bladder	Diseases of hair and hair follicles	1	189.2	704	0.150996688705415	rs4975616
Cancer of bladder	Diseases of sebaceous glands	1	189.2	706	0.150996688705415	rs4975616
Cancer of bladder	Duodenal ulcer	1	189.2	531.3	0.194935886896179	rs2976384
Cancer of bladder	Duodenitis	1	189.2	535.6	0.154919333848297	rs2976384
Cancer of bladder	Malignant neoplasm of bladder	7	189.2	189.21	2.11799187835907	rs10094872;rs2976384;rs4975616;rs36209093;rs74903734;rs59163323;rs909267
Cancer of bladder	Melanomas of skin	1	189.2	172.11	0.184932420089069	rs4975616
Cancer of bladder	Melanomas of skin, dx or hx	1	189.2	172.1	0.184932420089069	rs4975616
Cancer of bladder	Other disorders of bladder	1	189.2	596	0.129305839001957	rs4975616
Cancer of bladder	Other non-epithelial cancer of skin	1	189.2	172.2	0.157162336455017	rs4975616
Cancer of bladder	Peptic ulcer (excl. esophageal)	1	189.2	531	0.14142135623731	rs2976384
Cancer of bladder	Sebaceous cyst	1	189.2	706.2	0.150996688705415	rs4975616
Cancer of brain and nervous system	Glaucoma	1	191.1	365	0.240416305603426	rs523096
Cancer of brain and nervous system	Manlignant and unknown neoplasms of brain and nervous system	4	191.1	191	8.10300920592133	rs78378222;rs523096;rs568697087;rs112691446
Cancer of brain and nervous system	Open-angle glaucoma	1	191.1	365.1	0.29732137494637	rs523096
Cancer of brain and nervous system	Other non-epithelial cancer of skin	1	191.1	172.2	1.13666177907063	rs78378222
Cancer of brain and nervous system	Primary open angle glaucoma	1	191.1	365.11	0.302985148150862	rs523096
Cancer of brain and nervous system	Skin cancer	1	191.1	172	1.04976187776086	rs78378222
Cancer of brain and nervous system	Uterine leiomyoma	1	191.1	218.1	1.14498908291739	rs78378222
Cancer of brain	Cancer of brain and nervous system	4	191.11	191.1	2.98865355208407	rs615552;rs78378222;rs112691446;rs1900513
Cancer of brain	Glaucoma	1	191.11	365	0.260768096208106	rs615552
Cancer of brain	Manlignant and unknown neoplasms of brain and nervous system	5	191.11	191	6.91028590312358	rs615552;rs7726159;rs78378222;rs186772077;rs112691446
Cancer of brain	Open-angle glaucoma	1	191.11	365.1	0.322490309931942	rs615552
Cancer of brain	Other non-epithelial cancer of skin	1	191.11	172.2	1.13666177907063	rs78378222
Cancer of brain	Primary open angle glaucoma	1	191.11	365.11	0.3286335345031	rs615552
Cancer of brain	Skin cancer	1	191.11	172	1.04976187776086	rs78378222
Cancer of brain	Uterine leiomyoma	1	191.11	218.1	1.14498908291739	rs78378222
Cancer of bronchus; lung	Cancer within the respiratory system	4	165.1	165	1.19217418535553	rs11780856;rs2735948;rs56117933;rs118143944
Cancer of kidney and renal pelvis	Malignant neoplasm of kidney, except pelvis	4	189.1	189.11	2.75844850079087	rs144408414;rs13220887;rs10884019;rs147821607
Cancer of major salivary glands	Cancer of mouth	1	145.3	145	6.02494813255683	rs183104921
Cancer of mouth	Cancer of tongue	1	145	145.2	0.353128871660191	rs2964166
Cancer of other female genital organs	Malignant neoplasm of ovary	1	184	184.11	1.3856406460551	rs78485765
Cancer of other female genital organs	Malignant neoplasm of ovary and other uterine adnexa	2	184	184.1	3.0288083185706	rs78485765;rs572458043
Cancer of other lymphoid, histiocytic tissue	Chronic hepatitis	1	202	70.4	0.423556371690947	rs1265905
Cancer of other lymphoid, histiocytic tissue	Dermatitis herpetiformis	1	202	695.21	0.643428317685817	rs1265905
Cancer of other lymphoid, histiocytic tissue	Erythematous conditions	1	202	695	0.249198715887542	rs1265905
Cancer of other lymphoid, histiocytic tissue	Graves disease	1	202	242.1	0.47152235719352	rs1265905
Cancer of other lymphoid, histiocytic tissue	Large cell lymphoma	1	202	202.24	0.283725219182222	rs2097442
Cancer of other lymphoid, histiocytic tissue	Lupus (localized and systemic)	1	202	695.4	0.399332776849918	rs1265905
Cancer of other lymphoid, histiocytic tissue	Lymphoid leukemia	1	202	204.1	0.236220236220354	rs3789068
Cancer of other lymphoid, histiocytic tissue	Lymphoid leukemia, chronic	1	202	204.12	0.24738633753706	rs3789068
Cancer of other lymphoid, histiocytic tissue	Nephrotic syndrome without mention of glomerulonephritis	1	202	580.2	0.377624151769984	rs1265905
Cancer of other lymphoid, histiocytic tissue	Non-Hodgkins lymphoma	7	202	202.2	2.05893052093921	rs2097442;rs3789068;rs73029915;rs13255292;rs1265905;rs71337036;rs73115123
Cancer of other lymphoid, histiocytic tissue	Obstructive chronic bronchitis	1	202	496.21	0.219772609758359	rs1265905
Cancer of other lymphoid, histiocytic tissue	Other anemias	1	202	285	0.169558249578132	rs1265905
Cancer of other lymphoid, histiocytic tissue	Secondary hypothyroidism	1	202	244.1	0.285744641244591	rs1265905
Cancer of other lymphoid, histiocytic tissue	Sicca syndrome	1	202	709.2	0.395474398665704	rs1265905
Cancer of other lymphoid, histiocytic tissue	Symptoms concerning nutrition, metabolism, and development	1	202	1002	0.182619823677497	rs1265905
Cancer of other lymphoid, histiocytic tissue	Systemic lupus erythematosus	1	202	695.42	0.426262829718942	rs1265905
Cancer of other lymphoid, histiocytic tissue	Thyrotoxicosis with or without goiter	1	202	242	0.367332728372158	rs1265905
Cancer of other lymphoid, histiocytic tissue	Viral hepatitis	1	202	70	0.262678510731274	rs1265905
Cancer of urinary organs (incl. kidney and bladder)	Diseases of hair and hair follicles	1	189	704	0.124899959967968	rs421629
Cancer of urinary organs (incl. kidney and bladder)	Diseases of sebaceous glands	1	189	706	0.124899959967968	rs421629
Cancer of urinary organs (incl. kidney and bladder)	Malignant neoplasm of bladder	4	189	189.21	0.703665052679755	rs10094872;rs421629;rs59163323;rs36209093
Cancer of urinary organs (incl. kidney and bladder)	Melanomas of skin	1	189	172.11	0.152970585407784	rs421629
Cancer of urinary organs (incl. kidney and bladder)	Melanomas of skin, dx or hx	1	189	172.1	0.152970585407784	rs421629
Cancer of urinary organs (incl. kidney and bladder)	Other disorders of bladder	1	189	596	0.106957935656967	rs421629
Cancer of urinary organs (incl. kidney and bladder)	Other non-epithelial cancer of skin	1	189	172.2	0.13	rs421629
Cancer of urinary organs (incl. kidney and bladder)	Sebaceous cyst	1	189	706.2	0.124899959967968	rs421629
Cancer, suspected or other	Carcinoma in situ of skin	2	195	172.3	0.434990996932927	rs12203592;rs34714188
Cancer, suspected or other	Degenerative skin conditions and other dermatoses	2	195	702	0.247398950513945	rs12203592;rs34714188
Cancer, suspected or other	Malignant neoplasm, other	3	195	195.1	0.732891450299878	rs796772139;rs12203592;rs77049945
Cancer, suspected or other	Melanomas of skin	1	195	172.11	0.226495033058122	rs34714188
Cancer, suspected or other	Melanomas of skin, dx or hx	1	195	172.1	0.226495033058122	rs34714188
Cancer, suspected or other	Other non-epithelial cancer of skin	2	195	172.2	0.333690250065517	rs12203592;rs34714188
Cancer, suspected or other	Skin cancer	2	195	172	0.333077374739439	rs12203592;rs34714188
Carbuncle and furuncle	Other local infections of skin and subcutaneous tissue	1	686.1	686	2.10237960416286	rs185524938
Carcinoma in situ of skin	Degenerative skin conditions and other dermatoses	2	172.3	702	0.648711915483254	rs12203592;rs1805007
Carcinoma in situ of skin	Malignant neoplasm, other	1	172.3	195.1	0.193649167310371	rs12203592
Carcinoma in situ of skin	Melanomas of skin	1	172.3	172.11	0.587877538267963	rs1805007
Carcinoma in situ of skin	Melanomas of skin, dx or hx	1	172.3	172.1	0.587877538267963	rs1805007
Carcinoma in situ of skin	Other non-epithelial cancer of skin	2	172.3	172.2	0.875537412378533	rs12203592;rs1805007
Carcinoma in situ of skin	Skin cancer	2	172.3	172	0.873286382647969	rs12203592;rs1805007
Cardiac and circulatory congenital anomalies	Cardiac congenital anomalies	5	747	747.1	4.83777086361064	rs6702619;rs79442272;rs74617384;rs17310474;rs150070942
Cardiac and circulatory congenital anomalies	Congenital anomalies of great vessels	3	747	747.13	3.90139934136164	rs6702619;rs79442272;rs74617384
Cardiac and circulatory congenital anomalies	Coronary atherosclerosis	1	747	411.4	0.327566787083184	rs74617384
Cardiac and circulatory congenital anomalies	Disorders of lipoid metabolism	1	747	272	0.252586618806302	rs74617384
Cardiac and circulatory congenital anomalies	Heart valve replaced	1	747	395.6	0.184390889145858	rs6702619
Cardiac and circulatory congenital anomalies	Hypercholesterolemia	1	747	272.11	0.252586618806302	rs74617384
Cardiac and circulatory congenital anomalies	Hyperlipidemia	1	747	272.1	0.252586618806302	rs74617384
Cardiac and circulatory congenital anomalies	Ischemic Heart Disease	1	747	411	0.2849561369755	rs74617384
Cardiac and circulatory congenital anomalies	Myocardial infarction	1	747	411.2	0.31859064644148	rs74617384
Cardiac and circulatory congenital anomalies	Other chronic ischemic heart disease, unspecified	1	747	411.8	0.314006369362152	rs74617384
Cardiac and circulatory congenital anomalies	Peripheral vascular disease	1	747	443	0.279821371592664	rs74617384
Cardiac and circulatory congenital anomalies	Peripheral vascular disease, unspecified	1	747	443.9	0.336303434416005	rs74617384
Cardiac and circulatory congenital anomalies	Unstable angina (intermediate coronary syndrome)	1	747	411.1	0.331963853453957	rs74617384
Cardiac arrest	Cardiac arrest and ventricular fibrillation	3	427.42	427.4	5.13689048867228	rs186328106;rs145083903;rs3961218
Cardiac conduction disorders	Cardiac dysrhythmias	1	426	427	0.173205080756888	rs6843082
Cardiac conduction disorders	Congestive heart failure; nonhypertensive	1	426	428	0.134164078649987	rs6843082
Cardiac conduction disorders	Occlusion of cerebral arteries	1	426	433.2	0.13856406460551	rs6843082
Cardiac congenital anomalies	Congenital anomalies of great vessels	3	747.1	747.13	4.03535232776929	rs6702619;rs74617384;rs79442272
Cardiac congenital anomalies	Coronary atherosclerosis	1	747.1	411.4	0.344093010681705	rs74617384
Cardiac congenital anomalies	Disorders of lipoid metabolism	1	747.1	272	0.265329983228432	rs74617384
Cardiac congenital anomalies	Heart valve replaced	1	747.1	395.6	0.189736659610103	rs6702619
Cardiac congenital anomalies	Hypercholesterolemia	1	747.1	272.11	0.265329983228432	rs74617384
Cardiac congenital anomalies	Hyperlipidemia	1	747.1	272.1	0.265329983228432	rs74617384
Cardiac congenital anomalies	Ischemic Heart Disease	1	747.1	411	0.299332590941915	rs74617384
Cardiac congenital anomalies	Myocardial infarction	1	747.1	411.2	0.33466401061363	rs74617384
Cardiac congenital anomalies	Other chronic ischemic heart disease, unspecified	1	747.1	411.8	0.329848450049413	rs74617384
Cardiac congenital anomalies	Peripheral vascular disease	1	747.1	443	0.293938769133981	rs74617384
Cardiac congenital anomalies	Peripheral vascular disease, unspecified	1	747.1	443.9	0.353270434653114	rs74617384
Cardiac congenital anomalies	Unstable angina (intermediate coronary syndrome)	1	747.1	411.1	0.348711915483254	rs74617384
Cardiac dysrhythmias	Congestive heart failure; nonhypertensive	1	427	428	0.193649167310371	rs6843082
Cardiac dysrhythmias	Irregular menstrual cycle/bleeding	1	427	626.1	0.0624819974072532	rs1266927
Cardiac dysrhythmias	Occlusion of cerebral arteries	1	427	433.2	0.2	rs6843082
Cardiomyopathy	Primary/intrinsic cardiomyopathies	2	425	425.1	2.89914831931382	rs76426969;rs138602110
Carditis	Pericarditis	2	420	420.2	0.734278172914057	rs13008855;rs72663682
Cataract	Myopia	1	366	367.1	0.128530152104477	rs3138141
Cataract	Senile cataract	8	366	366.2	3.06489622456885	rs6046142;rs779050024;rs59374155;rs17172647;rs6414493;rs1679013;rs2453729;rs2057052
Cellulitis and abscess of arm/hand	Cellulitis and abscess of foot, toe	9	681.3	681.6	5.82977456249821	rs3749748;rs7829826;rs560768821;rs57333909;rs6539;rs571510739;rs7735763;rs16834215;rs142469819
Cellulitis and abscess of arm/hand	Cellulitis and abscess of leg, except foot	9	681.3	681.5	5.7689124240198	rs3749748;rs7829826;rs560768821;rs57333909;rs6539;rs571510739;rs7735763;rs16834215;rs142469819
Cellulitis and abscess of arm/hand	Other disorders of soft tissues	1	681.3	729	0.102761860629321	rs7829826
Cellulitis and abscess of arm/hand	Superficial cellulitis and abscess	4	681.3	681	0.52855373112283	rs3749748;rs7829826;rs6539;rs7735763
Cellulitis and abscess of arm/hand	Varicose veins of lower extremity	1	681.3	454.1	0.15	rs3749748
Cellulitis and abscess of foot, toe	Cellulitis and abscess of leg, except foot	9	681.6	681.5	5.78900965112482	rs3749748;rs546603;rs560768821;rs3132128;rs57333909;rs571510739;rs7735763;rs16834215;rs142469819
Cellulitis and abscess of foot, toe	Essential hypertension	1	681.6	401.1	0.0675277720645365	rs4841659
Cellulitis and abscess of foot, toe	Hypertension	1	681.6	401	0.0675277720645365	rs4841659
Cellulitis and abscess of foot, toe	Obesity	1	681.6	278.1	0.0929784921366227	rs4841659
Cellulitis and abscess of foot, toe	Osteoarthrosis NOS	1	681.6	740.9	0.0803741251896405	rs4841659
Cellulitis and abscess of foot, toe	Other disorders of soft tissues	1	681.6	729	0.102761860629321	rs546603
Cellulitis and abscess of foot, toe	Overweight, obesity and other hyperalimentation	1	681.6	278	0.0924662100445346	rs4841659
Cellulitis and abscess of foot, toe	Superficial cellulitis and abscess	4	681.6	681	0.537885909712763	rs3749748;rs546603;rs3132128;rs7735763
Cellulitis and abscess of foot, toe	Varicose veins of lower extremity	1	681.6	454.1	0.15	rs3749748
Cellulitis and abscess of leg, except foot	Other disorders of soft tissues	1	681.5	729	0.102761860629321	rs546603
Cellulitis and abscess of leg, except foot	Superficial cellulitis and abscess	4	681.5	681	0.537885909712763	rs3749748;rs546603;rs3132128;rs7735763
Cellulitis and abscess of leg, except foot	Varicose veins of lower extremity	1	681.5	454.1	0.15	rs3749748
Cervical cancer and dysplasia	Cervical intraepithelial neoplasia [CIN] [Cervical dysplasia]	1	180	180.3	2.46779253585061	rs557431718
Cholecystitis without cholelithiasis	Cholelithiasis and cholecystitis	1	574.3	574	0.734166193719106	rs75331444
Cholecystitis without cholelithiasis	Cholesterolosis of gallbladder	1	574.3	575.6	0.916515138991168	rs75331444
Cholecystitis without cholelithiasis	Diseases of pancreas	1	574.3	577	0.501996015920445	rs75331444
Cholecystitis without cholelithiasis	Obstruction of bile duct	1	574.3	575.2	0.63718129288296	rs75331444
Cholecystitis without cholelithiasis	Other biliary tract disease	1	574.3	575	0.658786763680024	rs75331444
Cholecystitis without cholelithiasis	Other disorders of biliary tract	1	574.3	575.8	0.694982014155762	rs75331444
Cholecystitis without cholelithiasis	Other disorders of gallbladder	1	574.3	575.7	0.694982014155762	rs75331444
Cholelithiasis and cholecystitis	Cholesterolosis of gallbladder	1	574	575.6	0.961249187255833	rs75331444
Cholelithiasis and cholecystitis	Chronic liver disease and cirrhosis	2	574	571	0.512849623886578	rs112635299;rs3747207
Cholelithiasis and cholecystitis	Diseases of pancreas	1	574	577	0.526497863243527	rs75331444
Cholelithiasis and cholecystitis	Disorders of lipoid metabolism	1	574	272	0.0716589143093865	rs1260326
Cholelithiasis and cholecystitis	Duodenal ulcer	1	574	531.3	0.119373363863133	rs35866622
Cholelithiasis and cholecystitis	Emphysema	1	574	496.1	0.570087712549569	rs112635299
Cholelithiasis and cholecystitis	Gout	1	574	274.1	0.125698050899765	rs1260326
Cholelithiasis and cholecystitis	Gout and other crystal arthropathies	1	574	274	0.115887876846545	rs1260326
Cholelithiasis and cholecystitis	Hypercholesterolemia	2	574	272.11	0.148251351163423	rs10107182;rs1260326
Cholelithiasis and cholecystitis	Hyperlipidemia	2	574	272.1	0.143769939818666	rs10107182;rs1260326
Cholelithiasis and cholecystitis	Liver abscess and sequelae of chronic liver disease	1	574	571.8	0.162849623886578	rs3747207
Cholelithiasis and cholecystitis	Myocardial infarction	1	574	411.2	0.244948974278318	rs112635299
Cholelithiasis and cholecystitis	Obstruction of bile duct	1	574	575.2	0.668281377864145	rs75331444
Cholelithiasis and cholecystitis	Other biliary tract disease	2	574	575	0.840607682275946	rs75331444;rs62129966
Cholelithiasis and cholecystitis	Other chronic nonalcoholic liver disease	1	574	571.5	0.176635217326557	rs3747207
Cholelithiasis and cholecystitis	Other disorders of biliary tract	1	574	575.8	0.728903285765677	rs75331444
Cholelithiasis and cholecystitis	Other disorders of gallbladder	1	574	575.7	0.728903285765677	rs75331444
Cholelithiasis and cholecystitis	Other disorders of metabolism	1	574	277	0.524404424085076	rs112635299
Cholelithiasis and cholecystitis	Peptic ulcer (excl. esophageal)	1	574	531	0.0909120454065356	rs35866622
Cholelithiasis and cholecystitis	Portal hypertension	1	574	571.81	0.191468012994338	rs3747207
Cholelithiasis and cholecystitis	Type 2 diabetes	1	574	250.2	0.0784984076271615	rs1260326
Cholesteatoma	Other disorders of middle ear and mastoid	2	385.3	385	6.57996112798339	rs117226087;rs572672194
Cholesterolosis of gallbladder	Diseases of pancreas	1	575.6	577	0.657267069006199	rs41360247
Cholesterolosis of gallbladder	Obstruction of bile duct	1	575.6	575.2	0.834266144584568	rs41360247
Cholesterolosis of gallbladder	Other biliary tract disease	1	575.6	575	0.862554346113913	rs41360247
Cholesterolosis of gallbladder	Other disorders of biliary tract	1	575.6	575.8	0.909945053286186	rs41360247
Cholesterolosis of gallbladder	Other disorders of gallbladder	1	575.6	575.7	0.909945053286186	rs41360247
Chondrocalcinosis	Crystal arthropathies	4	274.21	274.2	15.541663243438	rs192018686;rs4582302;rs142926269;rs142118188
Chronic airway obstruction	Chronic bronchitis	1	496	496.2	0.146969384566991	rs56077333
Chronic airway obstruction	Chronic hepatitis	1	496	70.4	0.241867732448956	rs17612712
Chronic airway obstruction	Emphysema	2	496	496.1	0.31523324459894	rs56077333;rs1489759
Chronic airway obstruction	Obstructive chronic bronchitis	1	496	496.21	0.154919333848297	rs56077333
Chronic airway obstruction	Type 2 diabetes with ketoacidosis	1	496	250.21	0.279821371592664	rs17612712
Chronic bronchitis	Emphysema	1	496.2	496.1	0.228473193175917	rs56077333
Chronic bronchitis	Obstructive chronic bronchitis	4	496.2	496.21	3.14872033301278	rs56077333;rs6562659;rs9271365;rs571750597
Chronic dermatitis due to solar radiation	Dermatitis due to solar radiation	2	938.2	938	11.1633085356234	rs539941775;rs574800998
Chronic hepatitis	Dermatitis herpetiformis	1	70.4	695.21	1.18490505948789	rs1634776
Chronic hepatitis	Diffuse diseases of connective tissue	2	70.4	709	0.875981374969859	rs431204;rs3117427;rs13217472;rs61742093
Chronic hepatitis	Diseases of esophagus	1	70.4	530	0.222351073754997	rs3117427;rs13217472;rs61742093
Chronic hepatitis	Erythematous conditions	1	70.4	695	0.458911756223351	rs1634776
Chronic hepatitis	Esophagitis, GERD and related diseases	1	70.4	530.1	0.221269066975029	rs3117427;rs13217472;rs61742093
Chronic hepatitis	Graves disease	2	70.4	242.1	1.55506312237927	rs1634776;rs3117427;rs13217472;rs61742093
Chronic hepatitis	Hematuria	1	70.4	593	0.324961536185438	rs3117427;rs13217472;rs61742093
Chronic hepatitis	Hypoglycemia	2	70.4	251.1	1.17453850142424	rs431204;rs3117427;rs13217472;rs61742093
Chronic hepatitis	Lupus (localized and systemic)	2	70.4	695.4	1.39992096146746	rs1634776;rs3117427;rs13217472;rs61742093
Chronic hepatitis	Nephrotic syndrome without mention of glomerulonephritis	1	70.4	580.2	0.695413546028548	rs1634776
Chronic hepatitis	Non-Hodgkins lymphoma	1	70.4	202.2	0.450333209967908	rs1634776
Chronic hepatitis	Obstructive chronic bronchitis	1	70.4	496.21	0.404722126896961	rs1634776
Chronic hepatitis	Other anemias	2	70.4	285	0.589810704069209	rs1634776;rs3117427;rs13217472;rs61742093
Chronic hepatitis	Other disorders of pancreatic internal secretion	2	70.4	251	1.16953831464154	rs431204;rs3117427;rs13217472;rs61742093
Chronic hepatitis	Secondary hypothyroidism	1	70.4	244.1	0.526212884676915	rs1634776
Chronic hepatitis	Sicca syndrome	2	70.4	709.2	1.34163710724915	rs1634776;rs3117427;rs13217472;rs61742093
Chronic hepatitis	Symptoms concerning nutrition, metabolism, and development	1	70.4	1002	0.336303434416005	rs1634776
Chronic hepatitis	Systemic lupus erythematosus	2	70.4	695.42	1.47040365579937	rs1634776;rs3117427;rs13217472;rs61742093
Chronic hepatitis	Thyrotoxicosis with or without goiter	2	70.4	242	1.24143925668453	rs1634776;rs3117427;rs13217472;rs61742093
Chronic hepatitis	Type 1 diabetes with renal manifestations	1	70.4	250.12	1.00399203184089	rs3117427;rs13217472;rs61742093
Chronic hepatitis	Type 2 diabetes with ketoacidosis	1	70.4	250.21	0.751997340420829	rs17612712
Chronic hepatitis	Viral hepatitis	1	70.4	70	0.483735464897913	rs1634776
Chronic liver disease and cirrhosis	Cirrhosis of liver without mention of alcohol	1	571	571.51	0.644980619863884	rs80215559
Chronic liver disease and cirrhosis	Congenital osteodystrophies	1	571	756.5	0.273495886623547	rs2298404
Chronic liver disease and cirrhosis	Disorders of lipoid metabolism	1	571	272	0.183303027798234	rs8107974
Chronic liver disease and cirrhosis	Disorders of mineral metabolism	1	571	275	0.78993670632526	rs80215559
Chronic liver disease and cirrhosis	Emphysema	1	571	496.1	0.798122797569397	rs28929474
Chronic liver disease and cirrhosis	Hypercholesterolemia	1	571	272.11	0.190787840283389	rs8107974
Chronic liver disease and cirrhosis	Hyperlipidemia	1	571	272.1	0.183303027798234	rs8107974
Chronic liver disease and cirrhosis	Liver abscess and sequelae of chronic liver disease	1	571	571.8	0.34	rs738408
Chronic liver disease and cirrhosis	Myeloproliferative disease	1	571	200	0.364142829120662	rs80215559
Chronic liver disease and cirrhosis	Myocardial infarction	1	571	411.2	0.342928563989645	rs28929474
Chronic liver disease and cirrhosis	Other chronic nonalcoholic liver disease	1	571	571.5	0.368781778291715	rs738408
Chronic liver disease and cirrhosis	Other disorders of metabolism	1	571	277	0.734166193719106	rs28929474
Chronic liver disease and cirrhosis	Polycythemia vera	1	571	200.1	0.558569601750758	rs80215559
Chronic liver disease and cirrhosis	Portal hypertension	1	571	571.81	0.399749921826134	rs738408
Chronic lymphocytic thyroiditis	Chronic thyroiditis	1	245.21	245.2	3.74699879903904	rs186913190
Chronic renal failure [CKD]	Hypertensive chronic kidney disease	1	585.3	401.22	2.28035085019828	rs556144394
Circulatory disease NEC	Coagulation defects	2	459.9	286	2.90959582190198	rs6025;rs113976843
Circulatory disease NEC	Congenital coagulation defects	2	459.9	286.1	3.77872668801008	rs6025;rs113976843
Circulatory disease NEC	Congenital deficiency of other clotting factors (including factor VII)	3	459.9	286.12	5.33619594613235	rs6025;rs1799963;rs113976843
Circulatory disease NEC	Disorders of lipoid metabolism	1	459.9	272	0.122515305166334	rs532436
Circulatory disease NEC	Disorders of menstruation and other abnormal bleeding from female genital tract	1	459.9	626	0.397994974842648	rs6025
Circulatory disease NEC	Hypercholesterolemia	1	459.9	272.11	0.124056438768812	rs532436
Circulatory disease NEC	Hyperlipidemia	1	459.9	272.1	0.121737422348266	rs532436
Circulatory disease NEC	Irregular menstrual cycle/bleeding	1	459.9	626.1	0.432666153055679	rs6025
Circulatory disease NEC	Lipoma	1	459.9	214	0.6	rs6025
Circulatory disease NEC	Musculoskeletal symptoms referable to limbs	1	459.9	771	0.640624695121879	rs6025
Circulatory disease NEC	Other chronic ischemic heart disease, unspecified	1	459.9	411.8	0.0893867999203462	rs77385322
Circulatory disease NEC	Other disorders of circulatory system	15	459.9	459	5.22423992485916	rs6025;rs532436;rs115063924;rs1799963;rs7654093;rs2036914;rs6598162;rs181834699;rs113976843;rs8106664;rs2768287;rs77385322;rs6439809;rs563917836;rs564169709
Circulatory disease NEC	Other disorders of soft tissues	1	459.9	729	0.605970296301725	rs6025
Circulatory disease NEC	Pain in limb	1	459.9	773	0.529905651979671	rs6025
Circulatory disease NEC	Phlebitis and thrombophlebitis	3	459.9	451	1.96376880788016	rs6025;rs1799963;rs7654093
Circulatory disease NEC	Phlebitis and thrombophlebitis of lower extremities	4	459.9	451.2	2.68589022375679	rs6025;rs1799963;rs7654093;rs181834699
Circulatory disease NEC	Pneumonia	1	459.9	480	0.432666153055679	rs6025
Circulatory disease NEC	Pulmonary heart disease	6	459.9	415	2.12098158569406	rs6025;rs532436;rs1799963;rs7654093;rs2036914;rs8106664
Circulatory disease NEC	Swelling of limb	1	459.9	771.1	0.684105255059483	rs6025
Cirrhosis of liver without mention of alcohol	Disorders of mineral metabolism	1	571.51	275	1.95959179422654	rs1408272
Cirrhosis of liver without mention of alcohol	Myeloproliferative disease	1	571.51	200	0.903327183250897	rs1408272
Cirrhosis of liver without mention of alcohol	Polycythemia vera	1	571.51	200.1	1.3856406460551	rs1408272
Coagulation defects	Congenital coagulation defects	3	286	286.1	15.4656822303785	rs6025;rs78516619;rs113976843
Coagulation defects	Congenital deficiency of other clotting factors (including factor VII)	4	286	286.12	19.631353017844	rs6025;rs78516619;rs113976843;rs149639773
Coagulation defects	Disorders of menstruation and other abnormal bleeding from female genital tract	1	286	626	1.13929802949009	rs6025
Coagulation defects	Irregular menstrual cycle/bleeding	1	286	626.1	1.23854753643128	rs6025
Coagulation defects	Lipoma	1	286	214	1.71755640373177	rs6025
Coagulation defects	Musculoskeletal symptoms referable to limbs	1	286	771	1.83384841249216	rs6025
Coagulation defects	Other disorders of circulatory system	2	286	459	2.88076828071401	rs6025;rs113976843
Coagulation defects	Other disorders of soft tissues	1	286	729	1.73464693814044	rs6025
Coagulation defects	Pain in limb	1	286	773	1.5169047432189	rs6025
Coagulation defects	Phlebitis and thrombophlebitis	2	286	451	5.76493761342397	rs6025;rs78516619
Coagulation defects	Phlebitis and thrombophlebitis of lower extremities	2	286	451.2	5.92656671465481	rs6025;rs78516619
Coagulation defects	Pneumonia	1	286	480	1.23854753643128	rs6025
Coagulation defects	Pulmonary heart disease	2	286	415	3.82121190905565	rs6025;rs78516619
Coagulation defects	Swelling of limb	1	286	771.1	1.95831560275661	rs6025
Colon cancer	Colorectal cancer	2	153.2	153	0.383293991976692	rs6507874;rs16888589
Colon cancer	Malignant neoplasm of other and ill-defined sites within the digestive organs and peritoneum	1	153.2	159	0.139642400437689	rs6507874
Colon cancer	Malignant neoplasm of rectum, rectosigmoid junction, and anus	1	153.2	153.3	0.16431676725155	rs6507874
Colorectal cancer	Malignant neoplasm of other and ill-defined sites within the digestive organs and peritoneum	4	153	159	0.532419340911823	rs6507874;rs6983267;rs58658771;rs2344700
Colorectal cancer	Malignant neoplasm of rectum, rectosigmoid junction, and anus	3	153	153.3	0.542461847980337	rs6507874;rs6983267;rs58658771
Complication of internal orthopedic device	Osteoarthritis; localized	1	858	740.1	0.346410161513775	rs4252548
Complication of internal orthopedic device	Osteoarthrosis	1	858	740	0.309838667696593	rs4252548
Complication of internal orthopedic device	Osteoarthrosis, localized, primary	1	858	740.11	0.366606055596467	rs4252548
Congenital anomalies of great vessels	Coronary atherosclerosis	1	747.13	411.4	0.430116263352131	rs10455872
Congenital anomalies of great vessels	Disorders of lipoid metabolism	1	747.13	272	0.33166247903554	rs10455872
Congenital anomalies of great vessels	Heart valve replaced	1	747.13	395.6	0.204939015319192	rs6702619
Congenital anomalies of great vessels	Hypercholesterolemia	1	747.13	272.11	0.33166247903554	rs10455872
Congenital anomalies of great vessels	Hyperlipidemia	1	747.13	272.1	0.33166247903554	rs10455872
Congenital anomalies of great vessels	Ischemic Heart Disease	1	747.13	411	0.374165738677394	rs10455872
Congenital anomalies of great vessels	Myocardial infarction	1	747.13	411.2	0.418330013267038	rs10455872
Congenital anomalies of great vessels	Other chronic ischemic heart disease, unspecified	1	747.13	411.8	0.412310562561766	rs10455872
Congenital anomalies of great vessels	Peripheral vascular disease	1	747.13	443	0.367423461417477	rs10455872
Congenital anomalies of great vessels	Peripheral vascular disease, unspecified	1	747.13	443.9	0.441588043316392	rs10455872
Congenital anomalies of great vessels	Unstable angina (intermediate coronary syndrome)	1	747.13	411.1	0.435889894354067	rs10455872
Congenital coagulation defects	Congenital deficiency of other clotting factors (including factor VII)	3	286.1	286.12	23.0785589747563	rs6025;rs78516619;rs113976843
Congenital coagulation defects	Disorders of menstruation and other abnormal bleeding from female genital tract	1	286.1	626	1.48323969741913	rs6025
Congenital coagulation defects	Irregular menstrual cycle/bleeding	1	286.1	626.1	1.61245154965971	rs6025
Congenital coagulation defects	Lipoma	1	286.1	214	2.23606797749979	rs6025
Congenital coagulation defects	Musculoskeletal symptoms referable to limbs	1	286.1	771	2.38746727726266	rs6025
Congenital coagulation defects	Other disorders of circulatory system	2	286.1	459	3.74119642607492	rs6025;rs113976843
Congenital coagulation defects	Other disorders of soft tissues	1	286.1	729	2.25831795812724	rs6025
Congenital coagulation defects	Pain in limb	1	286.1	773	1.97484176581315	rs6025
Congenital coagulation defects	Phlebitis and thrombophlebitis	2	286.1	451	7.50490353419633	rs6025;rs78516619
Congenital coagulation defects	Phlebitis and thrombophlebitis of lower extremities	2	286.1	451.2	7.71531245227426	rs6025;rs78516619
Congenital coagulation defects	Pneumonia	1	286.1	480	1.61245154965971	rs6025
Congenital coagulation defects	Pulmonary heart disease	2	286.1	415	4.97451755320925	rs6025;rs78516619
Congenital coagulation defects	Swelling of limb	1	286.1	771.1	2.54950975679639	rs6025
Congenital deficiency of other clotting factors (including factor VII)	Disorders of menstruation and other abnormal bleeding from female genital tract	1	286.12	626	1.69115345252878	rs6025
Congenital deficiency of other clotting factors (including factor VII)	Irregular menstrual cycle/bleeding	1	286.12	626.1	1.83847763108502	rs6025
Congenital deficiency of other clotting factors (including factor VII)	Lipoma	1	286.12	214	2.54950975679639	rs6025
Congenital deficiency of other clotting factors (including factor VII)	Musculoskeletal symptoms referable to limbs	1	286.12	771	2.72213151776324	rs6025
Congenital deficiency of other clotting factors (including factor VII)	Other disorders of circulatory system	3	286.12	459	5.29340486377635	rs6025;rs113976843;rs149903077
Congenital deficiency of other clotting factors (including factor VII)	Other disorders of soft tissues	1	286.12	729	2.57487863791675	rs6025
Congenital deficiency of other clotting factors (including factor VII)	Pain in limb	1	286.12	773	2.25166604983954	rs6025
Congenital deficiency of other clotting factors (including factor VII)	Phlebitis and thrombophlebitis	3	286.12	451	9.96938499738648	rs6025;rs78516619;rs149903077
Congenital deficiency of other clotting factors (including factor VII)	Phlebitis and thrombophlebitis of lower extremities	3	286.12	451.2	10.2702445941205	rs6025;rs78516619;rs149903077
Congenital deficiency of other clotting factors (including factor VII)	Pneumonia	1	286.12	480	1.83847763108502	rs6025
Congenital deficiency of other clotting factors (including factor VII)	Pulmonary heart disease	3	286.12	415	7.24522238993871	rs6025;rs78516619;rs149903077
Congenital deficiency of other clotting factors (including factor VII)	Swelling of limb	1	286.12	771.1	2.90688837074973	rs6025
Congestive heart failure (CHF) NOS	Congestive heart failure; nonhypertensive	1	428.1	428	2.28473193175917	rs569519332
Congestive heart failure; nonhypertensive	Coronary atherosclerosis	1	428	411.4	0.159059737205869	rs7857118
Congestive heart failure; nonhypertensive	Disorders of lipoid metabolism	1	428	272	0.087120606058498	rs7857118
Congestive heart failure; nonhypertensive	Heart failure NOS	5	428	428.2	2.31264155833786	rs7857118;rs12627426;rs550057;rs768204473;rs9441835
Congestive heart failure; nonhypertensive	Hypercholesterolemia	1	428	272.11	0.087120606058498	rs7857118
Congestive heart failure; nonhypertensive	Hyperlipidemia	1	428	272.1	0.087120606058498	rs7857118
Congestive heart failure; nonhypertensive	Ischemic Heart Disease	1	428	411	0.132664991614216	rs7857118
Congestive heart failure; nonhypertensive	Myocardial infarction	1	428	411.2	0.151986841535707	rs7857118
Congestive heart failure; nonhypertensive	Occlusion of cerebral arteries	1	428	433.2	0.154919333848297	rs6847935
Congestive heart failure; nonhypertensive	Other acute and subacute forms of ischemic heart disease	1	428	411.9	0.15556349186104	rs7857118
Congestive heart failure; nonhypertensive	Other aneurysm	1	428	442	0.136747943311773	rs7857118
Congestive heart failure; nonhypertensive	Other chronic ischemic heart disease, unspecified	1	428	411.8	0.140712472794703	rs7857118
Congestive heart failure; nonhypertensive	Other mental disorder	1	428	306	0.0719027120489902	rs7857118
Congestive heart failure; nonhypertensive	Peripheral vascular disease	1	428	443	0.128452325786651	rs7857118
Congestive heart failure; nonhypertensive	Peripheral vascular disease, unspecified	1	428	443.9	0.159059737205869	rs7857118
Congestive heart failure; nonhypertensive	Unstable angina (intermediate coronary syndrome)	1	428	411.1	0.140712472794703	rs7857118
Contracture of palmar fascia [Dupuytrens disease]	Disorders of muscle, ligament, and fascia	16	728.71	728	6.03696849308553	rs28971325;rs17171240;rs62513376;rs11672517;rs423940;rs73818546;rs11665156;rs58215126;rs67505007;rs12706145;rs117870289;rs10211729;rs1172134;rs7838717;rs61984263;rs2483058
Contracture of palmar fascia [Dupuytrens disease]	Fasciitis	21	728.71	728.7	7.47405570408371	rs28971325;rs17171240;rs62513376;rs11672517;rs423940;rs12340528;rs73818546;rs11665156;rs58215126;rs67505007;rs12706145;rs117870289;rs10211729;rs4293350;rs1172134;rs78030362;rs61984263;rs2483058;rs9692186;rs10042721;rs1626823
Convulsions	Epilepsy, recurrent seizures, convulsions	1	345.3	345	0.681762421962372	rs140644219
Corneal dystrophy	Corneal opacity and other disorders of cornea	2	364.5	364	10.750092130562	rs11659764;rs766118058
Coronary atherosclerosis	Delirium dementia and amnestic and other cognitive disorders	1	411.4	290	0.332565782966318	rs429358
Coronary atherosclerosis	Delirium due to conditions classified elsewhere	1	411.4	290.2	0.250998007960223	rs429358
Coronary atherosclerosis	Dementias	1	411.4	290.1	0.442718872423573	rs429358
Coronary atherosclerosis	Disorders of lipoid metabolism	9	411.4	272	1.85646423141208	rs4977574;rs55730499;rs12740374;rs3777402;rs6511720;rs11591147;rs148349043;rs1169288;rs28601761
Coronary atherosclerosis	Essential hypertension	2	411.4	401.1	0.130759168587131	rs597808;rs11066188
Coronary atherosclerosis	Heart failure NOS	1	411.4	428.2	0.166132477258361	rs4977574
Coronary atherosclerosis	Hypercholesterolemia	9	411.4	272.11	1.86281964907239	rs4977574;rs55730499;rs12740374;rs3777402;rs6511720;rs11591147;rs148349043;rs1169288;rs28601761
Coronary atherosclerosis	Hyperlipidemia	9	411.4	272.1	1.86237378594556	rs4977574;rs55730499;rs12740374;rs3777402;rs6511720;rs11591147;rs148349043;rs1169288;rs28601761
Coronary atherosclerosis	Hypertension	2	411.4	401	0.130759168587131	rs597808;rs11066188
Coronary atherosclerosis	Hypothyroidism	2	411.4	244	0.233560670076101	rs597808;rs11066188
Coronary atherosclerosis	Hypothyroidism NOS	2	411.4	244.4	0.236763496423457	rs597808;rs11066188
Coronary atherosclerosis	Ischemic Heart Disease	27	411.4	411	3.23646920742299	rs4977574;rs55730499;rs12740374;rs9349379;rs3777402;rs6511720;rs28451064;rs2839812;rs2133189;rs2351524;rs597808;rs2107595;rs2011767;rs1078004;rs6841473;rs72664318;rs11591147;rs10160170;rs11066188;rs1169288;rs9285476;rs430918;rs28601761;rs16986953;rs11170820;rs9337951;rs7500448
Coronary atherosclerosis	Myocardial infarction	19	411.4	411.2	2.95982499784867	rs4977574;rs55730499;rs12740374;rs9349379;rs3777402;rs6511720;rs28451064;rs2839812;rs2133189;rs2351524;rs597808;rs2011767;rs11591147;rs10160170;rs11066188;rs1169288;rs9285476;rs77870048;rs11170820
Coronary atherosclerosis	Neurological disorders	1	411.4	292	0.167332005306815	rs429358
Coronary atherosclerosis	Occlusion and stenosis of precerebral arteries	1	411.4	433.1	0.20712315177208	rs2107595
Coronary atherosclerosis	Other acute and subacute forms of ischemic heart disease	1	411.4	411.9	0.22494443758404	rs4977574
Coronary atherosclerosis	Other aneurysm	1	411.4	442	0.197737199332852	rs4977574
Coronary atherosclerosis	Other chronic ischemic heart disease, unspecified	16	411.4	411.8	2.42146449443205	rs4977574;rs55730499;rs12740374;rs9349379;rs3777402;rs6511720;rs28451064;rs2133189;rs597808;rs2107595;rs6841473;rs72664318;rs11591147;rs11066188;rs9285476;rs28601761
Coronary atherosclerosis	Other mental disorder	1	411.4	306	0.10397114984456	rs4977574
Coronary atherosclerosis	Peripheral vascular disease	2	411.4	443	0.501811368795649	rs4977574;rs55730499
Coronary atherosclerosis	Peripheral vascular disease, unspecified	2	411.4	443.9	0.609868398264452	rs4977574;rs55730499
Coronary atherosclerosis	Secondary malignancy of lymph nodes	1	411.4	198.1	0.0894427190999916	rs597808
Coronary atherosclerosis	Type 1 diabetes with ketoacidosis	1	411.4	250.11	0.332565782966318	rs12740374
Coronary atherosclerosis	Unstable angina (intermediate coronary syndrome)	5	411.4	411.1	1.26790287731392	rs4977574;rs55730499;rs9349379;rs3777402;rs429358
Coronary atherosclerosis	Vascular dementia	1	411.4	290.16	0.426614580154031	rs429358
Curvature of spine	Kyphoscoliosis and scoliosis	5	737	737.3	17.2794237213212	rs188754792;rs11181324;rs144105628;rs190517898;rs775863145
Cyst of kidney, acquired	Other disorders of the kidney and ureters	1	586.2	586	1.34164078649987	rs188016410
Cystitis	Cystitis and urethritis	2	592.1	592	0.444959013639538	rs1116273;rs79359269
Decreased white blood cell count	Neutropenia	4	288.1	288.11	4.93	rs144232508;rs188639362;rs1397648;rs188488526
Degeneration of macula and posterior pole of retina	Macular degeneration (senile) of retina NOS	9	362.2	362.29	9.05	rs3750846;rs4658046;rs148265023;rs73222621;rs78984084;rs570952611;rs187510317;rs572269472;rs61792298
Degeneration of macula and posterior pole of retina	Other retinal disorders	2	362.2	362	0.425995212626689	rs3750846;rs4658046
Degenerative skin conditions and other dermatoses	Malignant neoplasm, other	1	702	195.1	0.116189500386222	rs12203592
Degenerative skin conditions and other dermatoses	Melanomas of skin	1	702	172.11	0.320312347560939	rs1805007
Degenerative skin conditions and other dermatoses	Melanomas of skin, dx or hx	1	702	172.1	0.320312347560939	rs1805007
Degenerative skin conditions and other dermatoses	Other non-epithelial cancer of skin	2	702	172.2	0.500762980001511	rs12203592;rs1805007
Degenerative skin conditions and other dermatoses	Seborrheic keratosis	2	702	702.2	0.262341512251827	rs2735940;rs2833950
Degenerative skin conditions and other dermatoses	Skin cancer	2	702	172	0.497875939164553	rs12203592;rs1805007
Delirium dementia and amnestic and other cognitive disorders	Delirium due to conditions classified elsewhere	1	290	290.2	0.596238207430554	rs429358
Delirium dementia and amnestic and other cognitive disorders	Dementias	1	290	290.1	1.05166534601079	rs429358
Delirium dementia and amnestic and other cognitive disorders	Neurological disorders	1	290	292	0.397492138287036	rs429358
Delirium dementia and amnestic and other cognitive disorders	Unstable angina (intermediate coronary syndrome)	1	290	411.1	0.332565782966318	rs429358
Delirium dementia and amnestic and other cognitive disorders	Vascular dementia	1	290	290.16	1.01341008481266	rs429358
Delirium due to conditions classified elsewhere	Dementias	1	290.2	290.1	0.793725393319377	rs429358
Delirium due to conditions classified elsewhere	Neurological disorders	1	290.2	292	0.3	rs429358
Delirium due to conditions classified elsewhere	Unstable angina (intermediate coronary syndrome)	1	290.2	411.1	0.250998007960223	rs429358
Delirium due to conditions classified elsewhere	Vascular dementia	1	290.2	290.16	0.764852927038918	rs429358
Dementias	Neurological disorders	1	290.1	292	0.529150262212918	rs429358
Dementias	Unstable angina (intermediate coronary syndrome)	1	290.1	411.1	0.442718872423573	rs429358
Dementias	Vascular dementia	1	290.1	290.16	1.3490737563232	rs429358
Depression	Mood disorders	10	296.2	296	5.30556668751963	rs62100775;rs188932020;rs1261076;rs185222607;rs191498114;rs143202806;rs148323254;rs147112000;rs1908126;rs572150076
Dermatitis herpetiformis	Erythematous conditions	1	695.21	695	0.697137002317335	rs3132941
Dermatitis herpetiformis	Graves disease	1	695.21	242.1	1.31909059582729	rs3132941
Dermatitis herpetiformis	Iron deficiency anemias	1	695.21	280	0.477493455452533	rs2736201
Dermatitis herpetiformis	Iron deficiency anemias, unspecified or not due to blood loss	1	695.21	280.1	0.496990945591567	rs2736201
Dermatitis herpetiformis	Lupus (localized and systemic)	1	695.21	695.4	1.11713920350152	rs3132941
Dermatitis herpetiformis	Nephrotic syndrome without mention of glomerulonephritis	1	695.21	580.2	1.05640901169954	rs3132941
Dermatitis herpetiformis	Non-Hodgkins lymphoma	1	695.21	202.2	0.684105255059483	rs3132941
Dermatitis herpetiformis	Obstructive chronic bronchitis	1	695.21	496.21	0.614817045957576	rs3132941
Dermatitis herpetiformis	Other anemias	1	695.21	285	0.474341649025257	rs3132941
Dermatitis herpetiformis	Secondary hypothyroidism	1	695.21	244.1	0.799374755668454	rs3132941
Dermatitis herpetiformis	Sicca syndrome	1	695.21	709.2	1.10634533487515	rs3132941
Dermatitis herpetiformis	Symptoms concerning nutrition, metabolism, and development	1	695.21	1002	0.510881590977792	rs3132941
Dermatitis herpetiformis	Systemic lupus erythematosus	1	695.21	695.42	1.19247641486111	rs3132941
Dermatitis herpetiformis	Thyrotoxicosis with or without goiter	1	695.21	242	1.02761860629321	rs3132941
Dermatitis herpetiformis	Viral hepatitis	1	695.21	70	0.734846922834953	rs3132941
Dermatophytosis	Dermatophytosis / Dermatomycosis	1	110.1	110	0.494974746830583	rs4704105
Diabetes mellitus	Diabetic retinopathy	1	250	250.7	0.284604989415154	rs35198068
Diabetes mellitus	Diffuse diseases of connective tissue	1	250	709	0.148323969741913	rs2855812
Diabetes mellitus	Hypoglycemia	1	250	251.1	0.324653661614959	rs9273364
Diabetes mellitus	Malignant neoplasm of female breast	1	250	174.11	0.0842614977317636	rs56094641
Diabetes mellitus	Nephrotic syndrome without mention of glomerulonephritis	1	250	580.2	0.291547594742265	rs9273364
Diabetes mellitus	Obesity	1	250	278.1	0.122474487139159	rs56094641
Diabetes mellitus	Other disorders of pancreatic internal secretion	1	250	251	0.324653661614959	rs9273364
Diabetes mellitus	Overweight, obesity and other hyperalimentation	1	250	278	0.122474487139159	rs56094641
Diabetes mellitus	Peripheral angiopathy in diseases classified elsewhere	1	250	443.7	0.276586333718787	rs9273364
Diabetes mellitus	Polyp of female genital organs	1	250	622	0.0948683298050514	rs6780171
Diabetes mellitus	Sleep apnea	1	250	327.3	0.104880884817015	rs56094641
Diabetes mellitus	Sleep disorders	1	250	327	0.1	rs56094641
Diabetes mellitus	Type 2 diabetes	17	250	250.2	2.75276802733015	rs35198068;rs9273364;rs6780171;rs76895963;rs10965248;rs67131976;rs13266634;rs56094641;rs4234731;rs11187140;rs2237895;rs114334832;rs11708067;rs1613299;rs6712203;rs2943641;rs1635851
Diabetic retinopathy	Hypoglycemia	1	250.7	251.1	0.35	rs2596560
Diabetic retinopathy	Other disorders of pancreatic internal secretion	1	250.7	251	0.35	rs2596560
Diabetic retinopathy	Type 1 diabetes	3	250.7	250.1	1.6726297440939	rs1064173;rs3134962;rs2596560
Diabetic retinopathy	Type 1 diabetes with ketoacidosis	3	250.7	250.11	1.99642955165163	rs1064173;rs2596560;rs1264372
Diabetic retinopathy	Type 1 diabetes with renal manifestations	2	250.7	250.12	1.85157163244121	rs1064173;rs3134962
Diabetic retinopathy	Type 2 diabetes	1	250.7	250.2	0.289309522829789	rs34872471
Diabetic retinopathy	Type 2 diabetes with ophthalmic manifestations	5	250.7	250.23	6.07463115853868	rs1064173;rs3134962;rs2596560;rs1264372;rs185699642
Diffuse diseases of connective tissue	Diseases of esophagus	1	709	530	0.125671529525718	rs2844777;rs1233393;rs34196306;rs17598658;rs13200214;rs4947336
Diffuse diseases of connective tissue	Esophagitis, GERD and related diseases	1	709	530.1	0.125059985606908	rs2844777;rs1233393;rs34196306;rs17598658;rs13200214;rs4947336
Diffuse diseases of connective tissue	Graves disease	1	709	242.1	0.388136573901507	rs2844777;rs1233393;rs34196306;rs17598658;rs13200214;rs4947336
Diffuse diseases of connective tissue	Hematuria	1	709	593	0.183666364186079	rs2844777;rs1233393;rs34196306;rs17598658;rs13200214;rs4947336
Diffuse diseases of connective tissue	Hypoglycemia	2	709	251.1	0.642702921065028	rs431204;rs2844777;rs1233393;rs34196306;rs17598658;rs13200214;rs4947336
Diffuse diseases of connective tissue	Internal derangement of knee	1	709	835	0.112294256309038	rs2425061
Diffuse diseases of connective tissue	Lupus (localized and systemic)	1	709	695.4	0.375588427226754	rs2844777;rs1233393;rs34196306;rs17598658;rs13200214;rs4947336
Diffuse diseases of connective tissue	Lymphadenitis	1	709	289.4	0.13490737563232	rs2425061
Diffuse diseases of connective tissue	Other anemias	1	709	285	0.156875747010174	rs2844777;rs1233393;rs34196306;rs17598658;rs13200214;rs4947336
Diffuse diseases of connective tissue	Other arthropathies	1	709	716	0.0822192191643779	rs2425061
Diffuse diseases of connective tissue	Other disorders of pancreatic internal secretion	2	709	251	0.640093664625544	rs431204;rs2844777;rs1233393;rs34196306;rs17598658;rs13200214;rs4947336
Diffuse diseases of connective tissue	Other tests	1	709	1010	0.129383151917087	rs10521304
Diffuse diseases of connective tissue	Sicca syndrome	2	709	709.2	0.700781284425774	rs9273325;rs2844777;rs1233393;rs34196306;rs17598658;rs13200214;rs4947336
Diffuse diseases of connective tissue	Systemic lupus erythematosus	1	709	695.42	0.387395147104349	rs2844777;rs1233393;rs34196306;rs17598658;rs13200214;rs4947336
Diffuse diseases of connective tissue	Thyrotoxicosis with or without goiter	1	709	242	0.319322198831629	rs2844777;rs1233393;rs34196306;rs17598658;rs13200214;rs4947336
Diffuse diseases of connective tissue	Type 1 diabetes with renal manifestations	1	709	250.12	0.567450438364444	rs2844777;rs1233393;rs34196306;rs17598658;rs13200214;rs4947336
Diffuse diseases of connective tissue	Unspecified diffuse connective tissue disease	5	709	709.7	1.22967693749927	rs10521304;rs2113825;rs4244811;rs2425061;rs56168037
Diffuse diseases of connective tissue	Unspecified monoarthritis	1	709	716.2	0.114017542509914	rs2425061
Diseases of esophagus	Enthesopathy	1	530	726.1	0.111400179533069	rs13135092
Diseases of esophagus	Esophagitis, GERD and related diseases	13	530	530.1	1.24431548455044	rs4236040;rs72839477;rs75794878;rs17172128;rs3934145;rs1258173;rs10029980;rs3130662;rs3117145;rs2539862;rs41266839;rs113324494;rs11170786;rs9654994;rs12453010
Diseases of esophagus	GERD	2	530	530.11	0.184754092215822	rs145237095;rs9654994
Diseases of esophagus	Graves disease	1	530	242.1	0.212077030030757	rs72839477;rs3117145;rs41266839
Diseases of esophagus	Hematuria	1	530	593	0.100354925694313	rs72839477;rs3117145;rs41266839
Diseases of esophagus	Hypoglycemia	2	530	251.1	0.292597268948509	rs72839477;rs3130662;rs3117145;rs41266839
Diseases of esophagus	Lupus (localized and systemic)	1	530	695.4	0.205220748355413	rs72839477;rs3117145;rs41266839
Diseases of esophagus	Other anemias	1	530	285	0.0857165872706872	rs72839477;rs3117145;rs41266839
Diseases of esophagus	Other arthropathies	1	530	716	0.0828371897157309	rs13135092
Diseases of esophagus	Other disorders of pancreatic internal secretion	2	530	251	0.293133056973028	rs72839477;rs3130662;rs3117145;rs41266839
Diseases of esophagus	Peripheral enthesopathies and allied syndromes	1	530	726	0.0974166310236604	rs13135092
Diseases of esophagus	Reflux esophagitis	1	530	530.14	0.0576020832956587	rs11170786
Diseases of esophagus	Sicca syndrome	1	530	709.2	0.189415768438991	rs72839477;rs3117145;rs41266839
Diseases of esophagus	Systemic lupus erythematosus	2	530	695.42	0.448315107269393	rs4236040;rs72839477;rs3117145;rs41266839
Diseases of esophagus	Thyrotoxicosis with or without goiter	1	530	242	0.174476996255157	rs72839477;rs3117145;rs41266839
Diseases of esophagus	Type 1 diabetes with renal manifestations	1	530	250.12	0.31005375877956	rs72839477;rs3117145;rs41266839
Diseases of hair and hair follicles	Diseases of sebaceous glands	4	704	706	6.05926955878847	rs75495843;rs6796657;rs112320080;rs2447853
Diseases of hair and hair follicles	Malignant neoplasm of bladder	1	704	189.21	0.146969384566991	rs2447853
Diseases of hair and hair follicles	Melanomas of skin	1	704	172.11	0.146969384566991	rs2447853
Diseases of hair and hair follicles	Melanomas of skin, dx or hx	1	704	172.1	0.146969384566991	rs2447853
Diseases of hair and hair follicles	Other disorders of bladder	1	704	596	0.102761860629321	rs2447853
Diseases of hair and hair follicles	Other non-epithelial cancer of skin	1	704	172.2	0.124899959967968	rs2447853
Diseases of hair and hair follicles	Sebaceous cyst	4	704	706.2	6.11874317888062	rs75495843;rs6796657;rs112320080;rs2447853
Diseases of pancreas	Obstruction of bile duct	1	577	575.2	0.456946386351834	rs4507142
Diseases of pancreas	Other biliary tract disease	1	577	575	0.472440472440709	rs4507142
Diseases of pancreas	Other disorders of biliary tract	1	577	575.8	0.498397431775084	rs4507142
Diseases of pancreas	Other disorders of gallbladder	1	577	575.7	0.498397431775084	rs4507142
Diseases of sebaceous glands	Malignant neoplasm of bladder	1	706	189.21	0.146969384566991	rs4975616
Diseases of sebaceous glands	Melanomas of skin	1	706	172.11	0.146969384566991	rs4975616
Diseases of sebaceous glands	Melanomas of skin, dx or hx	1	706	172.1	0.146969384566991	rs4975616
Diseases of sebaceous glands	Other disorders of bladder	1	706	596	0.102761860629321	rs4975616
Diseases of sebaceous glands	Other non-epithelial cancer of skin	1	706	172.2	0.124899959967968	rs4975616
Diseases of sebaceous glands	Sebaceous cyst	20	706	706.2	13.5821007998212	rs75495843;rs6796657;rs553061322;rs80085877;rs546795105;rs4975616;rs59594872;rs121908120;rs117916257;rs11177315;rs186580995;rs549430812;rs13145897;rs61816761;rs2490219;rs6905282;rs542070450;rs555838062;rs570396301;rs72824926
Disorders of function of stomach	Dyspepsia and other specified disorders of function of stomach	1	536	536.8	6.04979338490167	rs34258303
Disorders of lipoid metabolism	Gout	1	272	274.1	0.114017542509914	rs1260326
Disorders of lipoid metabolism	Gout and other crystal arthropathies	1	272	274	0.105118980208143	rs1260326
Disorders of lipoid metabolism	Heart failure NOS	1	272	428.2	0.0909945053286186	rs1333047
Disorders of lipoid metabolism	Hypercholesterolemia	29	272	272.11	3.5425566805406	rs7412;rs629301;rs10402112;rs10455872;rs28601761;rs964184;rs10221742;rs11591147;rs4245791;rs3777402;rs1333047;rs34042070;rs10056811;rs8107974;rs1260326;rs2519093;rs2524076;rs117113213;rs9267658;rs138458033;rs1169288;rs479486;rs2337157;rs35194512;rs9275224;rs112403212;rs4860987;rs28478252;rs55807911
Disorders of lipoid metabolism	Hyperlipidemia	29	272	272.1	3.51795261923708	rs7412;rs629301;rs10402112;rs10455872;rs28601761;rs964184;rs10221742;rs11591147;rs4245791;rs3777402;rs1333047;rs34042070;rs10056811;rs8107974;rs1260326;rs2519093;rs2524076;rs117113213;rs9267658;rs138458033;rs1169288;rs479486;rs2337157;rs35194512;rs9275224;rs112403212;rs4860987;rs28478252;rs7746081
Disorders of lipoid metabolism	Ischemic Heart Disease	10	272	411	1.62720654570071	rs7412;rs629301;rs10402112;rs10455872;rs28601761;rs11591147;rs3777402;rs1333047;rs1169288;rs112403212
Disorders of lipoid metabolism	Late effects of cerebrovascular disease	1	272	433.8	0.122963409191515	rs10056811
Disorders of lipoid metabolism	Myocardial infarction	7	272	411.2	1.41270137019818	rs629301;rs10402112;rs10455872;rs11591147;rs3777402;rs1333047;rs1169288
Disorders of lipoid metabolism	Other acute and subacute forms of ischemic heart disease	1	272	411.9	0.123207142650092	rs1333047
Disorders of lipoid metabolism	Other aneurysm	1	272	442	0.108305124532498	rs1333047
Disorders of lipoid metabolism	Other chronic ischemic heart disease, unspecified	10	272	411.8	1.7537761119829	rs7412;rs629301;rs10402112;rs10455872;rs28601761;rs11591147;rs4245791;rs3777402;rs1333047;rs112403212
Disorders of lipoid metabolism	Other disorders of circulatory system	1	272	459	0.119247641486111	rs2519093
Disorders of lipoid metabolism	Other mental disorder	1	272	306	0.0569473440996154	rs1333047
Disorders of lipoid metabolism	Peripheral vascular disease	2	272	443	0.345456101885958	rs10455872;rs1333047
Disorders of lipoid metabolism	Peripheral vascular disease, unspecified	2	272	443.9	0.418892558543724	rs10455872;rs1333047
Disorders of lipoid metabolism	Pulmonary heart disease	1	272	415	0.170967833231869	rs2519093
Disorders of lipoid metabolism	Type 1 diabetes with ketoacidosis	1	272	250.11	0.34423828956117	rs629301
Disorders of lipoid metabolism	Type 2 diabetes	1	272	250.2	0.0712039324756716	rs1260326
Disorders of lipoid metabolism	Unstable angina (intermediate coronary syndrome)	3	272	411.1	0.761414070675434	rs10455872;rs3777402;rs1333047
Disorders of menstruation and other abnormal bleeding from female genital tract	Irregular menstrual cycle/bleeding	8	626	626.1	2.18865183642233	rs11031006;rs1209731;rs553975243;rs6948912;rs536573594;rs931875;rs12361540;rs11778570
Disorders of menstruation and other abnormal bleeding from female genital tract	Lipoma	1	626	214	0.33166247903554	rs1209731
Disorders of menstruation and other abnormal bleeding from female genital tract	Musculoskeletal symptoms referable to limbs	1	626	771	0.354118624192515	rs1209731
Disorders of menstruation and other abnormal bleeding from female genital tract	Other disorders of circulatory system	1	626	459	0.392428337406972	rs1209731
Disorders of menstruation and other abnormal bleeding from female genital tract	Other disorders of soft tissues	1	626	729	0.334962684488885	rs1209731
Disorders of menstruation and other abnormal bleeding from female genital tract	Pain in limb	1	626	773	0.292916370317536	rs1209731
Disorders of menstruation and other abnormal bleeding from female genital tract	Phlebitis and thrombophlebitis	1	626	451	0.679705818718657	rs1209731
Disorders of menstruation and other abnormal bleeding from female genital tract	Phlebitis and thrombophlebitis of lower extremities	1	626	451.2	0.695701085237043	rs1209731
Disorders of menstruation and other abnormal bleeding from female genital tract	Pneumonia	1	626	480	0.239165214862028	rs1209731
Disorders of menstruation and other abnormal bleeding from female genital tract	Pulmonary heart disease	1	626	415	0.442492937796752	rs1209731
Disorders of menstruation and other abnormal bleeding from female genital tract	Swelling of limb	1	626	771.1	0.378153408023781	rs1209731
Disorders of mineral metabolism	Myeloproliferative disease	1	275	200	1.10634533487515	rs1800562
Disorders of mineral metabolism	Polycythemia vera	1	275	200.1	1.69705627484771	rs1800562
Disorders of muscle, ligament, and fascia	Fasciitis	16	728	728.7	5.80519070261275	rs28971325;rs17171240;rs489206;rs11672517;rs381742;rs73818546;rs11665156;rs11071234;rs10226248;rs117870289;rs61553780;rs13041553;rs1172134;rs6432241;rs61984263;rs2483058
Disorders of parathyroid gland	Hyperparathyroidism	3	252	252.1	2.62200369206833	rs4470837;rs192725992;rs1187115
Disorders of plasma protein metabolism	Macroglobulinemia	1	270.3	270.35	3.3166247903554	rs116446171
Disorders of plasma protein metabolism	Paraproteinemia	1	270.3	270.32	9.2951600308978	rs190521421
Disorders of sweat glands	Hyperhidrosis	2	705	705.8	4.09517127994852	rs139221678;rs543346163
Disorders of the globe	Progressive myopia	1	360	360.2	3.2310988842807	rs185355393
Disorders of the pituitary gland and its hypothalamic control	Pituitary hyperfunction	1	253	253.1	6.95701085237044	rs373551634
Disorders of the pituitary gland and its hypothalamic control	Pituitary hypofunction	1	253	253.2	1.02469507659596	rs73677235
Diverticulosis and diverticulitis	Functional digestive disorders	1	562	564	0.0605970296301725	rs582094
Diverticulosis and diverticulitis	Irregular menstrual cycle/bleeding	1	562	626.1	0.056859475903318	rs1544387
Diverticulosis and diverticulitis	Phlebitis and thrombophlebitis	1	562	451	0.162849623886578	rs582094
Diverticulosis and diverticulitis	Phlebitis and thrombophlebitis of lower extremities	1	562	451.2	0.164924225024706	rs582094
Diverticulosis	Diverticulosis and diverticulitis	45	562.1	562	3.43375271860586	rs6734367;rs4333882;rs7609897;rs962369;rs1802575;rs7086249;rs7800548;rs11667256;rs61823192;rs9520344;rs582094;rs7091203;rs9482094;rs9856118;rs2395163;rs1381333;rs4782673;rs2280028;rs71472433;rs61814883;rs75434097;rs8074740;rs10472291;rs12293535;rs11934833;rs3823878;rs3113037;rs62126581;rs4870765;rs10471645;rs34094842;rs2049865;rs1544387;rs34126945;rs4684509;rs12942267;rs2056544;rs1888693;rs996028…
Diverticulosis	Functional digestive disorders	1	562.1	564	0.0605970296301725	rs582094
Diverticulosis	Irregular menstrual cycle/bleeding	1	562.1	626.1	0.056859475903318	rs1544387
Diverticulosis	Other disorders of urethra and urinary tract	1	562.1	597	0.415692193816531	rs115490395
Diverticulosis	Phlebitis and thrombophlebitis	1	562.1	451	0.162849623886578	rs582094
Diverticulosis	Phlebitis and thrombophlebitis of lower extremities	1	562.1	451.2	0.164924225024706	rs582094
Dizziness and giddiness (Light-headedness and vertigo)	Vertiginous syndromes and other disorders of vestibular system	1	386.9	386	0.173205080756888	rs73185493
Duodenal ulcer	Duodenitis	1	531.3	535.6	0.150996688705415	rs2976388
Duodenal ulcer	Malignant neoplasm of bladder	1	531.3	189.21	0.194935886896179	rs2976388
Duodenal ulcer	Peptic ulcer (excl. esophageal)	2	531.3	531	0.252077084108861	rs2976388;rs601338
Duodenitis	Malignant neoplasm of bladder	1	535.6	189.21	0.154919333848297	rs2585183
Duodenitis	Peptic ulcer (excl. esophageal)	1	535.6	531	0.109544511501033	rs2585183
Dyschromia and Vitiligo	Other dyschromia	2	694	694.2	0.94978785444947	rs1868403;rs72712976
Edema	Symptoms involving skin and other integumentary tissue	3	782.3	782	4.11231977502329	rs72640755;rs187310421;rs147139098
Emphysema	Myocardial infarction	1	496.1	411.2	0.558569601750758	rs28929474
Emphysema	Obstructive chronic bronchitis	1	496.1	496.21	0.240831891575846	rs56077333
Emphysema	Other disorders of metabolism	1	496.1	277	1.19582607431014	rs28929474
Endometriosis	Uterine leiomyoma	1	615	218.1	0.174355957741627	rs71575922
Enthesopathy	Other arthropathies	1	726.1	716	0.126412024744484	rs13135092
Enthesopathy	Peripheral enthesopathies and allied syndromes	2	726.1	726	0.471770575901255	rs13135092;rs62236909
Epilepsy	Partial epilepsy	1	345.1	345.12	2.19089023002066	rs117192018
Epistaxis or throat hemorrhage	Non-proliferative glomerulonephritis	1	477	580.12	0.44497190922574	rs3132451
Erythema nodosum	Other specified erythematous conditions	1	695.81	695.8	7.61577310586391	rs116490493
Erythematosquamous dermatosis	Seborrheic dermatitis	1	690	690.1	19.8997487421324	rs143531781
Erythematous conditions	Graves disease	1	695	242.1	0.510881590977792	rs1634776
Erythematous conditions	Lupus (localized and systemic)	2	695	695.4	0.843762248877568	rs1634776;rs200992
Erythematous conditions	Nephrotic syndrome without mention of glomerulonephritis	1	695	580.2	0.409145450909576	rs1634776
Erythematous conditions	Non-Hodgkins lymphoma	1	695	202.2	0.264952825989835	rs1634776
Erythematous conditions	Obstructive chronic bronchitis	1	695	496.21	0.238117617995813	rs1634776
Erythematous conditions	Other anemias	1	695	285	0.183711730708738	rs1634776
Erythematous conditions	Secondary hypothyroidism	1	695	244.1	0.309596511608254	rs1634776
Erythematous conditions	Sicca syndrome	1	695	709.2	0.428485705712571	rs1634776
Erythematous conditions	Symptoms concerning nutrition, metabolism, and development	1	695	1002	0.197863589374094	rs1634776
Erythematous conditions	Systemic lupus erythematosus	2	695	695.42	0.879216864644404	rs1634776;rs200992
Erythematous conditions	Thyrotoxicosis with or without goiter	1	695	242	0.397994974842648	rs1634776
Erythematous conditions	Viral hepatitis	1	695	70	0.284604989415154	rs1634776
Esophagitis, GERD and related diseases	GERD	3	530.1	530.11	1.80882374795796	rs542439986;rs776039287;rs10277776
Esophagitis, GERD and related diseases	Graves disease	1	530.1	242.1	0.211045018894074	rs34788973;rs72839477
Esophagitis, GERD and related diseases	Hematuria	1	530.1	593	0.0998665776590614	rs34788973;rs72839477
Esophagitis, GERD and related diseases	Hypoglycemia	2	530.1	251.1	0.294209557587735	rs3130662;rs34788973;rs72839477
Esophagitis, GERD and related diseases	Lupus (localized and systemic)	1	530.1	695.4	0.204222101317822	rs34788973;rs72839477
Esophagitis, GERD and related diseases	Other anemias	1	530.1	285	0.0852994724485445	rs34788973;rs72839477
Esophagitis, GERD and related diseases	Other disorders of pancreatic internal secretion	2	530.1	251	0.294742738355786	rs3130662;rs34788973;rs72839477
Esophagitis, GERD and related diseases	Reflux esophagitis	1	530.1	530.14	0.0589576118919347	rs11170786
Esophagitis, GERD and related diseases	Sicca syndrome	1	530.1	709.2	0.188494031735755	rs34788973;rs72839477
Esophagitis, GERD and related diseases	Systemic lupus erythematosus	2	530.1	695.42	0.450641876178503	rs4236040;rs34788973;rs72839477
Esophagitis, GERD and related diseases	Thyrotoxicosis with or without goiter	1	530.1	242	0.173627954738477	rs34788973;rs72839477
Esophagitis, GERD and related diseases	Type 1 diabetes with renal manifestations	1	530.1	250.12	0.30854497241083	rs34788973;rs72839477
Essential hypertension	Hypertension	49	401.1	401	3.56346752614182	rs12509595;rs1275988;rs17035646;rs6108171;rs7700842;rs72831343;rs3918226;rs4932376;rs259983;rs3184504;rs2643826;rs604723;rs4980379;rs6991641;rs167479;rs62426328;rs77924615;rs12978472;rs35427;rs3796581;rs6108796;rs540369678;rs17502580;rs11039216;rs10750766;rs3790604;rs8081878;rs4836390;rs7174222;rs55857306;rs1801253;rs3792765;rs76452347;rs11998274;rs615632;rs6031431;rs2026092;rs2681485;rs11998678;…
Essential hypertension	Hypothyroidism	2	401.1	244	0.196125428727578	rs3184504;rs11066309
Essential hypertension	Hypothyroidism NOS	2	401.1	244.4	0.198967655157933	rs3184504;rs11066309
Essential hypertension	Ischemic Heart Disease	4	401.1	411	0.289039451082904	rs3918226;rs3184504;rs604723;rs11066309
Essential hypertension	Myocardial infarction	3	401.1	411.2	0.288278723590115	rs3918226;rs3184504;rs11066309
Essential hypertension	Obesity	1	401.1	278.1	0.0660908465674332	rs11998678
Essential hypertension	Osteoarthrosis NOS	1	401.1	740.9	0.0571314274283428	rs11998678
Essential hypertension	Other chronic ischemic heart disease, unspecified	3	401.1	411.8	0.259055055480589	rs3918226;rs3184504;rs11066309
Essential hypertension	Overweight, obesity and other hyperalimentation	1	401.1	278	0.0657267069006199	rs11998678
Essential hypertension	Secondary malignancy of lymph nodes	1	401.1	198.1	0.0793725393319377	rs3184504
Essential hypertension	Tobacco use disorder	1	401.1	318	0.0573236425918661	rs2026092
Essential hypertension	Urinary calculus	1	401.1	594	0.0996995486449161	rs77924615
Functional digestive disorders	Phlebitis and thrombophlebitis	1	564	451	0.145120639469374	rs657152
Functional digestive disorders	Phlebitis and thrombophlebitis of lower extremities	1	564	451.2	0.146969384566991	rs657152
Ganglion and cyst of synovium, tendon, and bursa	Other disorders of eyelids	1	727.4	374	0.99196774141098	rs140369651
Gastric ulcer	Peptic ulcer (excl. esophageal)	1	531.2	531	0.405585995813465	rs146851485
Genital prolapse	Other peripheral nerve disorders	1	618	351	0.0899944442729661	rs56874501
Genital prolapse	Prolapse of vaginal walls	4	618	618.1	0.473292987532817	rs3820282;rs9306894;rs12325192;rs1920568
Genital prolapse	Uterine leiomyoma	1	618	218.1	0.134164078649987	rs3820282
Genital prolapse	Uterine/Uterovaginal prolapse	6	618	618.2	0.74766532822193	rs3820282;rs9306894;rs12325192;rs1920568;rs6836803;rs59985551
Genital prolapse	Ventral hernia	1	618	550.5	0.122637677734047	rs59985551
Gingival and periodontal diseases	Periodontitis (acute or chronic)	1	523	523.3	3.9420806688854	rs12260336
Glaucoma	Manlignant and unknown neoplasms of brain and nervous system	1	365	191	0.218174242292714	rs6475604
Glaucoma	Open-angle glaucoma	4	365	365.1	4.48151350331617	rs2790049;rs74315329;rs6475604;rs12150284
Glaucoma	Primary open angle glaucoma	4	365	365.11	4.48136091944785	rs2790049;rs74315329;rs6475604;rs12150284
Gout and other crystal arthropathies	Hypercholesterolemia	1	274	272.11	0.106723942955646	rs4665972
Gout and other crystal arthropathies	Hyperlipidemia	1	274	272.1	0.105118980208143	rs4665972
Gout and other crystal arthropathies	Type 2 diabetes	1	274	250.2	0.115152073363878	rs4665972
Gout	Gout and other crystal arthropathies	8	274.1	274	3.90045163695523	rs2199936;rs4447862;rs4665972;rs1177442;rs17632159;rs143021493;rs9752697;rs12345147
Gout	Hypercholesterolemia	1	274.1	272.11	0.115758369027902	rs4665972
Gout	Hyperlipidemia	1	274.1	272.1	0.114017542509914	rs4665972
Gout	Type 2 diabetes	1	274.1	250.2	0.124899959967968	rs4665972
Graves disease	Hematuria	1	242.1	593	0.309946231896222	rs3130141;rs2523432
Graves disease	Hypoglycemia	1	242.1	251.1	0.493950908491927	rs3130141;rs2523432
Graves disease	Lupus (localized and systemic)	2	242.1	695.4	1.45249538080763	rs1269852;rs3130612;rs1634721;rs3130141;rs2523432
Graves disease	Nephrotic syndrome without mention of glomerulonephritis	1	242.1	580.2	0.774166218155593	rs1269852;rs3130612;rs1634721
Graves disease	Non-Hodgkins lymphoma	1	242.1	202.2	0.501331560280553	rs1269852;rs3130612;rs1634721
Graves disease	Obstructive chronic bronchitis	1	242.1	496.21	0.450555213042752	rs1269852;rs3130612;rs1634721
Graves disease	Other anemias	2	242.1	285	0.612346610849809	rs1269852;rs3130612;rs1634721;rs3130141;rs2523432
Graves disease	Other disorders of pancreatic internal secretion	1	242.1	251	0.495605690039975	rs3130141;rs2523432
Graves disease	Secondary hypothyroidism	1	242.1	244.1	0.585804290413331	rs1269852;rs3130612;rs1634721
Graves disease	Sicca syndrome	2	242.1	709.2	1.39577164309157	rs1269852;rs3130612;rs1634721;rs3130141;rs2523432
Graves disease	Symptoms concerning nutrition, metabolism, and development	1	242.1	1002	0.374388390133384	rs1269852;rs3130612;rs1634721
Graves disease	Systemic lupus erythematosus	2	242.1	695.42	1.52762904085308	rs1269852;rs3130612;rs1634721;rs3130141;rs2523432
Graves disease	Thyrotoxicosis with or without goiter	2	242.1	242	1.29194007905031	rs1269852;rs3130612;rs1634721;rs3130141;rs2523432
Graves disease	Type 1 diabetes with renal manifestations	1	242.1	250.12	0.957601169589929	rs3130141;rs2523432
Graves disease	Viral hepatitis	1	242.1	70	0.53851648071345	rs1269852;rs3130612;rs1634721
Heart failure NOS	Hypercholesterolemia	1	428.2	272.11	0.0909945053286186	rs7857118
Heart failure NOS	Hyperlipidemia	1	428.2	272.1	0.0909945053286186	rs7857118
Heart failure NOS	Ischemic Heart Disease	1	428.2	411	0.13856406460551	rs7857118
Heart failure NOS	Myocardial infarction	1	428.2	411.2	0.158745078663875	rs7857118
Heart failure NOS	Other acute and subacute forms of ischemic heart disease	1	428.2	411.9	0.162480768092719	rs7857118
Heart failure NOS	Other aneurysm	1	428.2	442	0.142828568570857	rs7857118
Heart failure NOS	Other chronic ischemic heart disease, unspecified	1	428.2	411.8	0.146969384566991	rs7857118
Heart failure NOS	Other mental disorder	1	428.2	306	0.0750999334220744	rs7857118
Heart failure NOS	Peripheral vascular disease	1	428.2	443	0.134164078649987	rs7857118
Heart failure NOS	Peripheral vascular disease, unspecified	1	428.2	443.9	0.166132477258361	rs7857118
Heart failure NOS	Unstable angina (intermediate coronary syndrome)	1	428.2	411.1	0.146969384566991	rs7857118
Heart valve disorders	Mitral valve disease	1	395	394.2	1.24096736459909	rs149472205
Heart valve disorders	Nonrheumatic mitral valve disorders	1	395	395.1	1.19582607431014	rs149472205
Heart valve disorders	Rheumatic disease of the heart valves	2	395	394	1.27972200755611	rs149472205;rs1818816
Hematuria	Hypoglycemia	1	593	251.1	0.233737744776776	rs3094034;rs13211507;rs3129682;rs13217620;rs35565446;rs45527431
Hematuria	Lupus (localized and systemic)	1	593	695.4	0.29992591677872	rs3094034;rs13211507;rs3129682;rs13217620;rs35565446;rs45527431
Hematuria	Other anemias	1	593	285	0.125273035140581	rs3094034;rs13211507;rs3129682;rs13217620;rs35565446;rs45527431
Hematuria	Other disorders of pancreatic internal secretion	1	593	251	0.234520787991171	rs3094034;rs13211507;rs3129682;rs13217620;rs35565446;rs45527431
Hematuria	Purpura and other hemorrhagic conditions	1	593	287	0.157162336455017	rs2523582
Hematuria	Sicca syndrome	1	593	709.2	0.276827262626594	rs3094034;rs13211507;rs3129682;rs13217620;rs35565446;rs45527431
Hematuria	Systemic lupus erythematosus	1	593	695.42	0.30935416596516	rs3094034;rs13211507;rs3129682;rs13217620;rs35565446;rs45527431
Hematuria	Thyrotoxicosis with or without goiter	1	593	242	0.254994553318737	rs3094034;rs13211507;rs3129682;rs13217620;rs35565446;rs45527431
Hematuria	Type 1 diabetes with renal manifestations	1	593	250.12	0.453137212479105	rs3094034;rs13211507;rs3129682;rs13217620;rs35565446;rs45527431
Hereditary hemolytic anemias	Other hereditary hemolytic anemias	1	282	282.9	20.3960780543711	rs560524314
Hypercholesterolemia	Hyperlipidemia	29	272.11	272.1	3.53755448543623	rs7412;rs646776;rs10412048;rs74617384;rs28601761;rs964184;rs10221742;rs11591147;rs4299376;rs2297359;rs34042070;rs8107974;rs1831733;rs10056811;rs1260326;rs2524076;rs635634;rs9267658;rs138458033;rs117113213;rs479486;rs2337157;rs1169288;rs10957054;rs4860987;rs9275224;rs28478252;rs112403212;rs35194512
Hypercholesterolemia	Ischemic Heart Disease	10	272.11	411	1.62999623127397	rs7412;rs646776;rs10412048;rs74617384;rs28601761;rs11591147;rs2297359;rs1831733;rs1169288;rs112403212
Hypercholesterolemia	Late effects of cerebrovascular disease	1	272.11	433.8	0.122106510882917	rs10056811
Hypercholesterolemia	Myocardial infarction	7	272.11	411.2	1.41312117462997	rs646776;rs10412048;rs74617384;rs11591147;rs2297359;rs1831733;rs1169288
Hypercholesterolemia	Other acute and subacute forms of ischemic heart disease	1	272.11	411.9	0.123207142650092	rs1831733
Hypercholesterolemia	Other aneurysm	1	272.11	442	0.108305124532498	rs1831733
Hypercholesterolemia	Other chronic ischemic heart disease, unspecified	10	272.11	411.8	1.75601611334648	rs7412;rs646776;rs10412048;rs74617384;rs28601761;rs11591147;rs4299376;rs2297359;rs1831733;rs112403212
Hypercholesterolemia	Other disorders of circulatory system	1	272.11	459	0.120747670784989	rs635634
Hypercholesterolemia	Other mental disorder	1	272.11	306	0.0569473440996154	rs1831733
Hypercholesterolemia	Peripheral vascular disease	2	272.11	443	0.345456101885958	rs74617384;rs1831733
Hypercholesterolemia	Peripheral vascular disease, unspecified	2	272.11	443.9	0.418892558543724	rs74617384;rs1831733
Hypercholesterolemia	Pulmonary heart disease	1	272.11	415	0.173118456555042	rs635634
Hypercholesterolemia	Type 1 diabetes with ketoacidosis	1	272.11	250.11	0.34423828956117	rs646776
Hypercholesterolemia	Type 2 diabetes	1	272.11	250.2	0.0722910782877113	rs1260326
Hypercholesterolemia	Unstable angina (intermediate coronary syndrome)	3	272.11	411.1	0.767187755218527	rs74617384;rs2297359;rs1831733
Hyperlipidemia	Ischemic Heart Disease	10	272.1	411	1.63180928831852	rs7412;rs629301;rs10402112;rs10455872;rs28601761;rs11591147;rs3777402;rs1333047;rs1169288;rs112403212
Hyperlipidemia	Late effects of cerebrovascular disease	1	272.1	433.8	0.122963409191515	rs10056811
Hyperlipidemia	Myocardial infarction	7	272.1	411.2	1.41833590936497	rs629301;rs10402112;rs10455872;rs11591147;rs3777402;rs1333047;rs1169288
Hyperlipidemia	Other acute and subacute forms of ischemic heart disease	1	272.1	411.9	0.123207142650092	rs1333047
Hyperlipidemia	Other aneurysm	1	272.1	442	0.108305124532498	rs1333047
Hyperlipidemia	Other chronic ischemic heart disease, unspecified	10	272.1	411.8	1.75862083785283	rs7412;rs629301;rs10402112;rs10455872;rs28601761;rs11591147;rs4299376;rs3777402;rs1333047;rs112403212
Hyperlipidemia	Other disorders of circulatory system	1	272.1	459	0.118490505948789	rs2519093
Hyperlipidemia	Other mental disorder	1	272.1	306	0.0569473440996154	rs1333047
Hyperlipidemia	Peripheral vascular disease	2	272.1	443	0.345456101885958	rs10455872;rs1333047
Hyperlipidemia	Peripheral vascular disease, unspecified	2	272.1	443.9	0.418892558543724	rs10455872;rs1333047
Hyperlipidemia	Pulmonary heart disease	1	272.1	415	0.169882312204655	rs2519093
Hyperlipidemia	Type 1 diabetes with ketoacidosis	1	272.1	250.11	0.34423828956117	rs629301
Hyperlipidemia	Type 2 diabetes	1	272.1	250.2	0.0712039324756716	rs1260326
Hyperlipidemia	Unstable angina (intermediate coronary syndrome)	3	272.1	411.1	0.767187755218527	rs10455872;rs3777402;rs1333047
Hypertension	Hypothyroidism	2	401	244	0.196125428727578	rs3184504;rs11066309
Hypertension	Hypothyroidism NOS	2	401	244.4	0.198967655157933	rs3184504;rs11066309
Hypertension	Ischemic Heart Disease	4	401	411	0.289039451082904	rs3918226;rs3184504;rs604723;rs11066309
Hypertension	Myocardial infarction	3	401	411.2	0.288278723590115	rs3918226;rs3184504;rs11066309
Hypertension	Obesity	1	401	278.1	0.0660908465674332	rs11998678
Hypertension	Osteoarthrosis NOS	1	401	740.9	0.0571314274283428	rs11998678
Hypertension	Other chronic ischemic heart disease, unspecified	3	401	411.8	0.259055055480589	rs3918226;rs3184504;rs11066309
Hypertension	Overweight, obesity and other hyperalimentation	1	401	278	0.0657267069006199	rs11998678
Hypertension	Secondary malignancy of lymph nodes	1	401	198.1	0.0793725393319377	rs3184504
Hypertension	Tobacco use disorder	1	401	318	0.0573236425918661	rs2026092
Hypertension	Urinary calculus	1	401	594	0.100399203184089	rs77924615
Hypertensive chronic kidney disease	Hypertensive heart and/or renal disease	2	401.22	401.2	7.04832088752831	rs777025709;rs573333445
Hyperventilation	Respiratory abnormalities	2	513.4	513	8.00803813318023	rs76426470;rs5756259
Hypoglycemia	Lupus (localized and systemic)	1	251.1	695.4	0.477981868554307	rs3118359;rs13192965;rs2517609;rs3749971
Hypoglycemia	Nephrotic syndrome without mention of glomerulonephritis	1	251.1	580.2	0.556776436283002	rs9273363
Hypoglycemia	Other anemias	1	251.1	285	0.199643432148418	rs3118359;rs13192965;rs2517609;rs3749971
Hypoglycemia	Other disorders of pancreatic internal secretion	8	251.1	251	5.04370862220021	rs9273363;rs431204;rs2596560;rs116647495;rs3130662;rs3118359;rs17720293;rs13192965;rs2517609;rs148715023;rs3749971
Hypoglycemia	Peripheral angiopathy in diseases classified elsewhere	1	251.1	443.7	0.52820450584977	rs9273363
Hypoglycemia	Sicca syndrome	1	251.1	709.2	0.441170318584558	rs3118359;rs13192965;rs2517609;rs3749971
Hypoglycemia	Systemic lupus erythematosus	1	251.1	695.42	0.493007352886344	rs3118359;rs13192965;rs2517609;rs3749971
Hypoglycemia	Thyrotoxicosis with or without goiter	1	251.1	242	0.406376262430111	rs3118359;rs13192965;rs2517609;rs3749971
Hypoglycemia	Type 1 diabetes	1	251.1	250.1	0.414125584816973	rs2596560
Hypoglycemia	Type 1 diabetes with ketoacidosis	1	251.1	250.11	0.545435605731786	rs2596560
Hypoglycemia	Type 1 diabetes with renal manifestations	1	251.1	250.12	0.722149568995232	rs3118359;rs13192965;rs2517609;rs3749971
Hypoglycemia	Type 2 diabetes	1	251.1	250.2	0.294618397253125	rs9273363
Hypoglycemia	Type 2 diabetes with ophthalmic manifestations	2	251.1	250.23	1.16884438496101	rs2596560;rs116647495
Hypothyroidism NOS	Ischemic Heart Disease	2	244.4	411	0.211224009561099	rs3184504;rs11066188
Hypothyroidism NOS	Megaloblastic anemia	1	244.4	281.1	0.379473319220205	rs2476601
Hypothyroidism NOS	Myocardial infarction	2	244.4	411.2	0.27096164747596	rs3184504;rs11066188
Hypothyroidism NOS	Nontoxic multinodular goiter	1	244.4	241.2	0.343511280746353	rs7864322
Hypothyroidism NOS	Nontoxic nodular goiter	1	244.4	241	0.25298221281347	rs7864322
Hypothyroidism NOS	Other chronic ischemic heart disease, unspecified	2	244.4	411.8	0.226050140688701	rs3184504;rs11066188
Hypothyroidism NOS	Pernicious anemia	1	244.4	281.11	0.442718872423573	rs2476601
Hypothyroidism NOS	Secondary malignancy of lymph nodes	1	244.4	198.1	0.14142135623731	rs3184504
Hypothyroidism NOS	Thyroid cancer	1	244.4	193	0.325576411921994	rs7864322
Hypothyroidism	Hypothyroidism NOS	8	244	244.4	1.86448926285966	rs9272426;rs3130552;rs2476601;rs3184504;rs7864322;rs17630235;rs2736426;rs59093593
Hypothyroidism	Ischemic Heart Disease	2	244	411	0.208314898063694	rs3184504;rs17630235
Hypothyroidism	Megaloblastic anemia	1	244	281.1	0.379473319220205	rs2476601
Hypothyroidism	Myocardial infarction	2	244	411.2	0.267206000682057	rs3184504;rs17630235
Hypothyroidism	Nontoxic multinodular goiter	1	244	241.2	0.334813380855664	rs7864322
Hypothyroidism	Nontoxic nodular goiter	1	244	241	0.246576560118759	rs7864322
Hypothyroidism	Other chronic ischemic heart disease, unspecified	2	244	411.8	0.222928411715719	rs3184504;rs17630235
Hypothyroidism	Pernicious anemia	1	244	281.11	0.442718872423573	rs2476601
Hypothyroidism	Secondary malignancy of lymph nodes	1	244	198.1	0.137840487520902	rs3184504
Hypothyroidism	Thyroid cancer	1	244	193	0.317332633052449	rs7864322
Iatrogenic hypotension	Myasthenia gravis	1	458.2	358.1	8.29457654133109	rs112756106
Iatrogenic hypotension	Myoneural disorders	1	458.2	358	7.84856674813943	rs112756106
Infertility, male	Male infertility and abnormal spermatozoa	1	609.1	609	8.44985206971104	rs150199927
Inflammation of eyelids	Inflammation of the eye	1	371.3	371	0.174355957741627	rs17616434
Inflammation of the eye	Other inflammatory spondylopathies	1	371	715	0.92951600308978	rs116135464
Inflammation of the eye	Uveitis, noninfectious or NOS	1	371	371.1	0.692820323027551	rs116135464
Inflammatory bowel disease and other gastroenteritis and colitis	Regional enteritis	4	555	555.1	3.39043647018431	rs115378818;rs74365910;rs3024505;rs10761659
Inflammatory bowel disease and other gastroenteritis and colitis	Ulcerative colitis	14	555	555.2	10.4393445640027	rs115378818;rs148844907;rs11581607;rs74365910;rs9977672;rs6017342;rs4654925;rs183000803;rs2212434;rs1801274;rs7562347;rs2816972;rs538695601;rs11757201
Injuries to the nervous system	Open wounds of extremities	1	907	871	2.22036033111745	rs762828359
Insomnia	Organic or persistent insomnia	1	327.4	327.41	10.899541274751	rs540674259
Internal derangement of knee	Lymphadenitis	1	835	289.4	0.116533257055658	rs62210593
Internal derangement of knee	Other arthropathies	3	835	716	0.181936324396347	rs62210593;rs6503321;rs62146726
Internal derangement of knee	Unspecified diffuse connective tissue disease	1	835	709.7	0.132136293273271	rs62210593
Internal derangement of knee	Unspecified monoarthritis	2	835	716.2	0.161480641010056	rs62210593;rs62146726
Iron deficiency anemias	Iron deficiency anemias, unspecified or not due to blood loss	8	280	280.1	4.00792015380236	rs778393561;rs61746546;rs60476897;rs570208213;rs72757094;rs56323146;rs150658670;rs2736201
Irregular menstrual cycle/bleeding	Lipoma	1	626.1	214	0.360555127546399	rs1894692
Irregular menstrual cycle/bleeding	Musculoskeletal symptoms referable to limbs	1	626.1	771	0.384967531098403	rs1894692
Irregular menstrual cycle/bleeding	Other disorders of circulatory system	1	626.1	459	0.426614580154031	rs1894692
Irregular menstrual cycle/bleeding	Other disorders of soft tissues	1	626.1	729	0.364142829120662	rs1894692
Irregular menstrual cycle/bleeding	Pain in limb	1	626.1	773	0.318433666561813	rs1894692
Irregular menstrual cycle/bleeding	Phlebitis and thrombophlebitis	1	626.1	451	0.738918128076447	rs1894692
Irregular menstrual cycle/bleeding	Phlebitis and thrombophlebitis of lower extremities	1	626.1	451.2	0.756306816047562	rs1894692
Irregular menstrual cycle/bleeding	Pneumonia	1	626.1	480	0.26	rs1894692
Irregular menstrual cycle/bleeding	Pulmonary heart disease	1	626.1	415	0.481040538832228	rs1894692
Irregular menstrual cycle/bleeding	Swelling of limb	1	626.1	771.1	0.411096095821889	rs1894692
Ischemic Heart Disease	Myocardial infarction	22	411	411.2	2.94254142535061	rs1333042;rs55730499;rs12740374;rs3777402;rs9349379;rs4932373;rs28451064;rs2011767;rs4766578;rs56125973;rs11591147;rs2839812;rs2133189;rs12194592;rs17696736;rs11072811;rs3918226;rs1169288;rs11170820;rs72934535;rs11238907;rs36121800
Ischemic Heart Disease	Occlusion and stenosis of precerebral arteries	1	411	433.1	0.174413302244984	rs2107595
Ischemic Heart Disease	Other acute and subacute forms of ischemic heart disease	1	411	411.9	0.187616630392937	rs1333042
Ischemic Heart Disease	Other aneurysm	1	411	442	0.164924225024706	rs1333042
Ischemic Heart Disease	Other chronic ischemic heart disease, unspecified	24	411	411.8	2.83724262767758	rs1333042;rs55730499;rs12740374;rs3777402;rs9349379;rs4932373;rs7412;rs28451064;rs4766578;rs56125973;rs11591147;rs2133189;rs17114046;rs12194592;rs17696736;rs11072811;rs13139571;rs3918226;rs2107595;rs112403212;rs13065626;rs73855810;rs236710;rs28601761
Ischemic Heart Disease	Other mental disorder	1	411	306	0.0867179335547152	rs1333042
Ischemic Heart Disease	Peripheral vascular disease	2	411	443	0.429873875545647	rs1333042;rs55730499
Ischemic Heart Disease	Peripheral vascular disease, unspecified	2	411	443.9	0.522287493769675	rs1333042;rs55730499
Ischemic Heart Disease	Secondary malignancy of lymph nodes	1	411	198.1	0.0812403840463596	rs4766578
Ischemic Heart Disease	Type 1 diabetes with ketoacidosis	1	411	250.11	0.294788059459674	rs12740374
Ischemic Heart Disease	Unstable angina (intermediate coronary syndrome)	4	411	411.1	0.970166355742355	rs1333042;rs55730499;rs3777402;rs9349379
Large cell lymphoma	Non-Hodgkins lymphoma	1	202.24	202.2	0.324037034920393	rs2097442
Leukemia	Multiple myeloma	2	204	204.4	2.55371781466108	rs193130486;rs4487645
Lipoma	Musculoskeletal symptoms referable to limbs	1	214	771	0.533853912601566	rs6025
Lipoma	Other disorders of circulatory system	1	214	459	0.591607978309962	rs6025
Lipoma	Other disorders of soft tissues	1	214	729	0.504975246918104	rs6025
Lipoma	Pain in limb	1	214	773	0.441588043316392	rs6025
Lipoma	Phlebitis and thrombophlebitis	1	214	451	1.02469507659596	rs6025
Lipoma	Phlebitis and thrombophlebitis of lower extremities	1	214	451.2	1.04880884817015	rs6025
Lipoma	Pneumonia	1	214	480	0.360555127546399	rs6025
Lipoma	Polyp of corpus uteri	1	214	622.1	0.174928556845359	rs500840
Lipoma	Polyp of female genital organs	1	214	622	0.16431676725155	rs500840
Lipoma	Pulmonary heart disease	1	214	415	0.667083203206317	rs6025
Lipoma	Swelling of limb	1	214	771.1	0.570087712549569	rs6025
Lipoma	Uterine leiomyoma	2	214	218.1	0.299582607431014	rs2488002;rs500840
Liver abscess and sequelae of chronic liver disease	Other chronic nonalcoholic liver disease	1	571.8	571.5	0.368781778291715	rs738408
Liver abscess and sequelae of chronic liver disease	Portal hypertension	2	571.8	571.81	7.20269046250411	rs738408;rs190164092
Lupus (localized and systemic)	Nephrotic syndrome without mention of glomerulonephritis	1	695.4	580.2	0.65564217883436	rs1269852;rs3093958;rs1264347
Lupus (localized and systemic)	Non-Hodgkins lymphoma	1	695.4	202.2	0.424578222082418	rs1269852;rs3093958;rs1264347
Lupus (localized and systemic)	Obstructive chronic bronchitis	1	695.4	496.21	0.381575680566778	rs1269852;rs3093958;rs1264347
Lupus (localized and systemic)	Other anemias	2	695.4	285	0.550569051006174	rs1269852;rs3093958;rs13212562;rs1264347;rs13198809;rs9257681
Lupus (localized and systemic)	Other disorders of pancreatic internal secretion	1	695.4	251	0.479583152331272	rs13212562;rs13198809;rs9257681
Lupus (localized and systemic)	Secondary hypothyroidism	1	695.4	244.1	0.496118265470375	rs1269852;rs3093958;rs1264347
Lupus (localized and systemic)	Sicca syndrome	2	695.4	709.2	1.252732057076	rs1269852;rs3093958;rs13212562;rs1264347;rs13198809;rs9257681
Lupus (localized and systemic)	Symptoms concerning nutrition, metabolism, and development	1	695.4	1002	0.31706991868251	rs1269852;rs3093958;rs1264347
Lupus (localized and systemic)	Systemic lupus erythematosus	6	695.4	695.42	8.34752461074076	rs9274253;rs1269852;rs3093958;rs2844790;rs200992;rs13212562;rs1264347;rs13198809;rs9257681;rs13051506
Lupus (localized and systemic)	Thyrotoxicosis with or without goiter	2	695.4	242	1.15922487341944	rs1269852;rs3093958;rs13212562;rs1264347;rs13198809;rs9257681
Lupus (localized and systemic)	Type 1 diabetes with renal manifestations	1	695.4	250.12	0.926642685541016	rs13212562;rs13198809;rs9257681
Lupus (localized and systemic)	Viral hepatitis	1	695.4	70	0.456070170039655	rs1269852;rs3093958;rs1264347
Lymphadenitis	Other arthropathies	1	289.4	716	0.0853229160308062	rs62210593
Lymphadenitis	Other diseases of blood and blood-forming organs	1	289.4	289	0.129614813968157	rs2002349
Lymphadenitis	Unspecified diffuse connective tissue disease	1	289.4	709.7	0.158745078663875	rs62210593
Lymphadenitis	Unspecified monoarthritis	1	289.4	716.2	0.118321595661992	rs62210593
Lymphoid leukemia	Lymphoid leukemia, chronic	4	204.1	204.12	2.40291708818082	rs919054;rs75478501;rs6708784;rs35923643
Lymphoid leukemia	Non-Hodgkins lymphoma	1	204.1	202.2	0.242693221990232	rs6708784
Lymphoid leukemia, chronic	Non-Hodgkins lymphoma	1	204.12	202.2	0.254165300542777	rs1837368
Macular degeneration (senile) of retina NOS	Other retinal disorders	2	362.29	362	0.425995212626689	rs3750846;rs4658046
Malignant neoplasm of bladder	Melanomas of skin	1	189.21	172.11	0.18	rs421629
Malignant neoplasm of bladder	Melanomas of skin, dx or hx	1	189.21	172.1	0.18	rs421629
Malignant neoplasm of bladder	Other disorders of bladder	1	189.21	596	0.125857061780418	rs421629
Malignant neoplasm of bladder	Other non-epithelial cancer of skin	1	189.21	172.2	0.152970585407784	rs421629
Malignant neoplasm of bladder	Peptic ulcer (excl. esophageal)	1	189.21	531	0.14142135623731	rs2585179
Malignant neoplasm of bladder	Sebaceous cyst	1	189.21	706.2	0.146969384566991	rs421629
Malignant neoplasm of female breast	Obesity	1	174.11	278.1	0.103198837202751	rs62033406
Malignant neoplasm of female breast	Overweight, obesity and other hyperalimentation	1	174.11	278	0.103198837202751	rs62033406
Malignant neoplasm of female breast	Secondary malignancy of lymph nodes	1	174.11	198.1	0.176635217326557	rs4784227
Malignant neoplasm of female breast	Sleep apnea	1	174.11	327.3	0.0883742043811428	rs62033406
Malignant neoplasm of female breast	Sleep disorders	1	174.11	327	0.0842614977317636	rs62033406
Malignant neoplasm of female breast	Type 2 diabetes	1	174.11	250.2	0.0883742043811428	rs62033406
Malignant neoplasm of female breast	Varicose veins of lower extremity	1	174.11	454.1	0.106348483769163	rs11135046
Malignant neoplasm of other and ill-defined sites within the digestive organs and peritoneum	Malignant neoplasm of rectum, rectosigmoid junction, and anus	3	159	153.3	0.458679425136441	rs6507874;rs58658771;rs10505477
Malignant neoplasm of ovary	Malignant neoplasm of ovary and other uterine adnexa	4	184.11	184.1	6.29	rs78485765;rs77975861;rs7782051;rs181952514
Malignant neoplasm, other	Other non-epithelial cancer of skin	1	195.1	172.2	0.166583312489577	rs12203592
Malignant neoplasm, other	Skin cancer	1	195.1	172	0.154919333848297	rs12203592
Manlignant and unknown neoplasms of brain and nervous system	Open-angle glaucoma	1	191	365.1	0.269814751264641	rs10811649
Manlignant and unknown neoplasms of brain and nervous system	Other non-epithelial cancer of skin	1	191	172.2	1.10634533487515	rs78378222
Manlignant and unknown neoplasms of brain and nervous system	Primary open angle glaucoma	1	191	365.11	0.27495454169735	rs10811649
Manlignant and unknown neoplasms of brain and nervous system	Skin cancer	1	191	172	1.02176318195558	rs78378222
Manlignant and unknown neoplasms of brain and nervous system	Uterine leiomyoma	1	191	218.1	1.1144505372604	rs78378222
Megaloblastic anemia	Other deficiency anemia	5	281.1	281	6.41250595237582	rs28718232;rs2551201;rs185392735;rs115868494;rs181656749
Megaloblastic anemia	Pernicious anemia	3	281.1	281.11	0.988414205260036	rs28718232;rs2551201;rs2476601
Melanomas of skin	Melanomas of skin, dx or hx	25	172.11	172.1	14.28	rs1805007;rs6059655;rs935055;rs56238684;rs112144981;rs190948281;rs2425025;rs31490;rs7902587;rs1126809;rs16891982;rs17401449;rs552743165;rs1204552;rs6079868;rs443099;rs577837477;rs117132860;rs2712212;rs6863269;rs10768139;rs184595266;rs11120349;rs344030;rs545459263
Melanomas of skin	Other disorders of bladder	1	172.11	596	0.125857061780418	rs31490
Melanomas of skin	Other non-epithelial cancer of skin	9	172.11	172.2	2.61082937648094	rs1805007;rs6059655;rs56238684;rs112144981;rs2425025;rs31490;rs1126809;rs16891982;rs17401449
Melanomas of skin	Sebaceous cyst	1	172.11	706.2	0.146969384566991	rs31490
Melanomas of skin	Skin cancer	8	172.11	172	2.52677022139408	rs1805007;rs6059655;rs56238684;rs112144981;rs2425025;rs1126809;rs16891982;rs17401449
Melanomas of skin, dx or hx	Other disorders of bladder	1	172.1	596	0.125857061780418	rs31490
Melanomas of skin, dx or hx	Other non-epithelial cancer of skin	9	172.1	172.2	2.61082937648094	rs1805007;rs6059655;rs56238684;rs112144981;rs2425025;rs31490;rs1126809;rs16891982;rs17401449
Melanomas of skin, dx or hx	Sebaceous cyst	1	172.1	706.2	0.146969384566991	rs31490
Melanomas of skin, dx or hx	Skin cancer	8	172.1	172	2.52677022139408	rs1805007;rs6059655;rs56238684;rs112144981;rs2425025;rs1126809;rs16891982;rs17401449
Mitral valve disease	Nonrheumatic mitral valve disorders	3	394.2	395.1	3.34297307045255	rs149472205;rs142954411;10/113882949_C_A
Mitral valve disease	Rheumatic disease of the heart valves	2	394.2	394	1.8096500529236	rs149472205;rs142954411
Muscular dystrophies and other myopathies	Myopathy	1	359	359.2	6.01498129672903	rs143744732
Musculoskeletal symptoms referable to limbs	Other disorders of circulatory system	1	771	459	0.63166446789415	rs6025
Musculoskeletal symptoms referable to limbs	Other disorders of soft tissues	1	771	729	0.539166022668343	rs6025
Musculoskeletal symptoms referable to limbs	Pain in limb	1	771	773	0.471487009365051	rs6025
Musculoskeletal symptoms referable to limbs	Phlebitis and thrombophlebitis	1	771	451	1.09407495172863	rs6025
Musculoskeletal symptoms referable to limbs	Phlebitis and thrombophlebitis of lower extremities	1	771	451.2	1.11982141433355	rs6025
Musculoskeletal symptoms referable to limbs	Pneumonia	1	771	480	0.384967531098403	rs6025
Musculoskeletal symptoms referable to limbs	Pulmonary heart disease	1	771	415	0.712249956124955	rs6025
Musculoskeletal symptoms referable to limbs	Swelling of limb	4	771	771.1	3.00601543156434	rs6025;rs546108539;rs500498;rs79228811
Myasthenia gravis	Myoneural disorders	1	358.1	358	8.13756720402357	rs112756106
Myeloproliferative disease	Polycythemia vera	2	200	200.1	1.36967129484785	rs10283564;rs115740542
Myocardial infarction	Other acute and subacute forms of ischemic heart disease	1	411.2	411.9	0.214941852602047	rs1333047
Myocardial infarction	Other aneurysm	1	411.2	442	0.188944436276912	rs1333047
Myocardial infarction	Other chronic ischemic heart disease, unspecified	16	411.2	411.8	2.53158325130635	rs1333047;rs55730499;rs9349379;rs4766578;rs34767248;rs4970836;rs3777402;rs17696736;rs28451064;rs4932373;rs3918226;rs56125973;rs12194592;rs11591147;rs180702857;rs11072811
Myocardial infarction	Other disorders of metabolism	1	411.2	277	0.513809303146605	rs112635299
Myocardial infarction	Other mental disorder	1	411.2	306	0.0993478736561583	rs1333047
Myocardial infarction	Peripheral vascular disease	2	411.2	443	0.484890916471776	rs1333047;rs55730499
Myocardial infarction	Peripheral vascular disease, unspecified	2	411.2	443.9	0.589231673796582	rs1333047;rs55730499
Myocardial infarction	Secondary malignancy of lymph nodes	1	411.2	198.1	0.104880884817015	rs4766578
Myocardial infarction	Type 1 diabetes with ketoacidosis	1	411.2	250.11	0.307896086366813	rs4970836
Myocardial infarction	Unstable angina (intermediate coronary syndrome)	4	411.2	411.1	1.0938918621348	rs1333047;rs55730499;rs9349379;rs3777402
Nephritis and nephropathy with pathological lesion	Nephritis and nephropathy without mention of glomerulonephritis	3	580.32	580.3	18.6	rs528897427;rs75236559;rs181186492
Nephrotic syndrome without mention of glomerulonephritis	Non-Hodgkins lymphoma	1	580.2	202.2	0.401497197997695	rs1265905
Nephrotic syndrome without mention of glomerulonephritis	Obstructive chronic bronchitis	1	580.2	496.21	0.360832371053374	rs1265905
Nephrotic syndrome without mention of glomerulonephritis	Other anemias	1	580.2	285	0.278388218141501	rs1265905
Nephrotic syndrome without mention of glomerulonephritis	Other disorders of pancreatic internal secretion	1	580.2	251	0.556776436283002	rs9273363
Nephrotic syndrome without mention of glomerulonephritis	Peripheral angiopathy in diseases classified elsewhere	1	580.2	443.7	0.474341649025257	rs9273363
Nephrotic syndrome without mention of glomerulonephritis	Secondary hypothyroidism	1	580.2	244.1	0.469148164229596	rs1265905
Nephrotic syndrome without mention of glomerulonephritis	Sicca syndrome	1	580.2	709.2	0.649307323229917	rs1265905
Nephrotic syndrome without mention of glomerulonephritis	Symptoms concerning nutrition, metabolism, and development	1	580.2	1002	0.299833287011299	rs1265905
Nephrotic syndrome without mention of glomerulonephritis	Systemic lupus erythematosus	1	580.2	695.42	0.699857128276908	rs1265905
Nephrotic syndrome without mention of glomerulonephritis	Thyrotoxicosis with or without goiter	1	580.2	242	0.603103086821261	rs1265905
Nephrotic syndrome without mention of glomerulonephritis	Type 2 diabetes	1	580.2	250.2	0.264575131106459	rs9273363
Nephrotic syndrome without mention of glomerulonephritis	Viral hepatitis	1	580.2	70	0.431277173056957	rs1265905
Neurological disorders	Unstable angina (intermediate coronary syndrome)	1	292	411.1	0.167332005306815	rs429358
Neurological disorders	Vascular dementia	1	292	290.16	0.509901951359279	rs429358
Nevus, non-neoplastic	Vascular hamartomas and non-neoplastic nevi	2	217.1	217	10.936154172409	rs115348233;rs568877101
Non-Hodgkins lymphoma	Obstructive chronic bronchitis	1	202.2	496.21	0.233666428910958	rs1265905
Non-Hodgkins lymphoma	Other anemias	1	202.2	285	0.180277563773199	rs1265905
Non-Hodgkins lymphoma	Secondary hypothyroidism	1	202.2	244.1	0.303809150619266	rs1265905
Non-Hodgkins lymphoma	Sicca syndrome	1	202.2	709.2	0.420475920832573	rs1265905
Non-Hodgkins lymphoma	Symptoms concerning nutrition, metabolism, and development	1	202.2	1002	0.194164878389476	rs1265905
Non-Hodgkins lymphoma	Systemic lupus erythematosus	1	202.2	695.42	0.453210767744986	rs1265905
Non-Hodgkins lymphoma	Thyrotoxicosis with or without goiter	1	202.2	242	0.390555160423382	rs1265905
Non-Hodgkins lymphoma	Viral hepatitis	1	202.2	70	0.279284800875379	rs1265905
Nonrheumatic mitral valve disorders	Rheumatic disease of the heart valves	2	395.1	394	1.7514338496337	rs149472205;rs142954411
Nonspecific abnormal findings on radiological and other examination of musculoskeletal system	Nonspecific abnormal findings on radiological and other examination of other intrathoracic organs (echocardiogram, etc)	1	793	793.2	3.29393381840012	rs187427143
Nonspecific chest pain	Unstable angina (intermediate coronary syndrome)	1	418	411.1	0.06557438524302	rs17637472
Nonspecific findings on examination of blood	Other abnormal blood chemistry	5	790	790.6	3.25641192911657	rs2569735;rs140706884;rs60775146;rs186456719;rs10823597
Nontoxic multinodular goiter	Nontoxic nodular goiter	6	241.2	241	2.63879455959408	rs10818050;rs73398264;rs622912;rs4804433;rs2038213;rs114322847
Nontoxic multinodular goiter	Secondary hypothyroidism	1	241.2	244.1	0.381575680566778	rs73398264
Nontoxic multinodular goiter	Simple and unspecified goiter	1	241.2	240	0.513030213535226	rs73398264
Nontoxic multinodular goiter	Thyroid cancer	1	241.2	193	0.559195851200633	rs10818050
Nontoxic multinodular goiter	Toxic multinodular goiter	1	241.2	242.2	0.748331477354788	rs73398264
Nontoxic nodular goiter	Secondary hypothyroidism	1	241	244.1	0.322490309931942	rs4338740
Nontoxic nodular goiter	Simple and unspecified goiter	1	241	240	0.433589667773576	rs4338740
Nontoxic nodular goiter	Thyroid cancer	1	241	193	0.41182520563948	rs10818050
Nontoxic nodular goiter	Toxic multinodular goiter	1	241	242.2	0.632455532033676	rs4338740
Obesity	Osteoarthrosis NOS	1	278.1	740.9	0.0786638417571885	rs11998678
Obesity	Overweight, obesity and other hyperalimentation	18	278.1	278	7.38509037493224	rs11642015;rs476828;rs11998678;rs2683992;rs12598357;rs547940655;rs190685589;rs143404628;rs1005678;rs11250075;rs530421731;rs570048259;rs184961261;rs116525949;rs538122869;rs9540493;rs4122064;rs2241422
Obesity	Sleep apnea	1	278.1	327.3	0.128452325786651	rs11642015
Obesity	Sleep disorders	1	278.1	327	0.122474487139159	rs11642015
Obesity	Type 2 diabetes	1	278.1	250.2	0.128452325786651	rs11642015
Obstruction of bile duct	Other biliary tract disease	1	575.2	575	0.599666574022598	rs4076834
Obstruction of bile duct	Other disorders of biliary tract	1	575.2	575.8	0.632613626157388	rs4076834
Obstruction of bile duct	Other disorders of gallbladder	1	575.2	575.7	0.632613626157388	rs4076834
Obstructive chronic bronchitis	Other anemias	1	496.21	285	0.162018517460196	rs9267539
Obstructive chronic bronchitis	Secondary hypothyroidism	1	496.21	244.1	0.273038458829521	rs9267539
Obstructive chronic bronchitis	Sicca syndrome	1	496.21	709.2	0.377888872553824	rs9267539
Obstructive chronic bronchitis	Symptoms concerning nutrition, metabolism, and development	1	496.21	1002	0.174499283666151	rs9267539
Obstructive chronic bronchitis	Systemic lupus erythematosus	1	496.21	695.42	0.407308237088326	rs9267539
Obstructive chronic bronchitis	Thyrotoxicosis with or without goiter	1	496.21	242	0.350998575495685	rs9267539
Obstructive chronic bronchitis	Viral hepatitis	1	496.21	70	0.250998007960223	rs9267539
Occlusion and stenosis of precerebral arteries	Other chronic ischemic heart disease, unspecified	1	433.1	411.8	0.183139291251222	rs57301765
Open wounds of head; neck; and trunk	Other open wound of head and face	1	870	870.3	0.698212002188447	rs143901980
Open-angle glaucoma	Primary open angle glaucoma	11	365.1	365.11	23.4793404866366	rs4657477;rs944801;rs113624972;rs12602519;rs569576136;rs74315329;rs538588781;rs144641601;rs139900424;rs182862999;rs181896680
Osteitis deformans [Pagets disease of bone]	Osteitis deformans and osteopathies associated with other disorders classified elsewhere	3	731.1	731	16.0922081201372	rs147718549;rs140681313;rs104893941
Osteoarthritis; localized	Osteoarthrosis	4	740.1	740	0.450086617236672	rs11997261;rs4252548;rs62063281;rs2929451
Osteoarthritis; localized	Osteoarthrosis, localized, primary	2	740.1	740.11	0.353062418328975	rs11997261;rs4252548
Osteoarthritis; localized	Varicose veins of lower extremity	1	740.1	454.1	0.077	rs2785988
Osteoarthritis; localized	Ventral hernia	1	740.1	550.5	0.110995495404093	rs2785988
Osteoarthrosis NOS	Overweight, obesity and other hyperalimentation	1	740.9	278	0.0782304288624318	rs11998678
Osteoarthrosis	Osteoarthrosis NOS	2	740	740.9	0.133981858702312	rs4240673;rs3755383
Osteoarthrosis	Osteoarthrosis, localized, primary	2	740	740.11	0.319347483836526	rs11997261;rs4252548
Osteomyelitis	Unspecified osteomyelitis	1	710.1	710.19	8.18290901819151	rs546526941
Osteomyelitis, periostitis, and other infections involving bone	Unspecified osteomyelitis	1	710	710.19	5.62849891178811	rs146294937
Osteoporosis NOS	Osteoporosis, osteopenia and pathological fracture	4	743.11	743	1.46288600902448	rs3779381;rs7794767;rs7743506;rs75926513
Osteoporosis	Osteoporosis NOS	5	743.1	743.11	1.6703983822348	rs3779381;rs13316065;rs7743506;rs4142680;rs75926513
Osteoporosis	Osteoporosis, osteopenia and pathological fracture	7	743.1	743	2.53941828273495	rs3779381;rs144998346;rs4563439;rs7743506;rs184784454;rs7554551;rs75926513
Other abnormal blood chemistry	Retention of urine	1	790.6	599.2	0.12	rs10886903
Other acute and subacute forms of ischemic heart disease	Other aneurysm	1	411.9	442	0.193390796058137	rs1537371
Other acute and subacute forms of ischemic heart disease	Other chronic ischemic heart disease, unspecified	1	411.9	411.8	0.198997487421324	rs1537371
Other acute and subacute forms of ischemic heart disease	Other mental disorder	1	411.9	306	0.101685790551089	rs1537371
Other acute and subacute forms of ischemic heart disease	Peripheral vascular disease	1	411.9	443	0.18165902124585	rs1537371
Other acute and subacute forms of ischemic heart disease	Peripheral vascular disease, unspecified	1	411.9	443.9	0.22494443758404	rs1537371
Other acute and subacute forms of ischemic heart disease	Unstable angina (intermediate coronary syndrome)	1	411.9	411.1	0.198997487421324	rs1537371
Other and unspecified coagulation defects	Pulmonary heart disease	1	286.7	415	1.39749776386225	rs191945075
Other and unspecified disorders of back	Other unspecified back disorders	1	724	724.9	1.69705627484771	rs189033864
Other anemias	Other disorders of pancreatic internal secretion	1	285	251	0.200312256240101	rs75782365;rs66462181;rs2746149;rs13211507
Other anemias	Secondary hypothyroidism	1	285	244.1	0.210653744329409	rs3130491;rs3132510
Other anemias	Sicca syndrome	2	285	709.2	0.527995263371076	rs3130491;rs3132510;rs75782365;rs66462181;rs2746149;rs13211507
Other anemias	Symptoms concerning nutrition, metabolism, and development	1	285	1002	0.134629120178363	rs3130491;rs3132510
Other anemias	Systemic lupus erythematosus	2	285	695.42	0.578475140684678	rs3130491;rs3132510;rs75782365;rs66462181;rs2746149;rs13211507
Other anemias	Thyrotoxicosis with or without goiter	2	285	242	0.488600882235589	rs3130491;rs3132510;rs75782365;rs66462181;rs2746149;rs13211507
Other anemias	Type 1 diabetes with renal manifestations	1	285	250.12	0.387040049607273	rs75782365;rs66462181;rs2746149;rs13211507
Other anemias	Viral hepatitis	1	285	70	0.193649167310371	rs3130491;rs3132510
Other aneurysm	Other chronic ischemic heart disease, unspecified	1	442	411.8	0.174928556845359	rs1333049
Other aneurysm	Other mental disorder	1	442	306	0.0893867999203462	rs1333049
Other aneurysm	Peripheral vascular disease	1	442	443	0.159687194226713	rs1333049
Other aneurysm	Peripheral vascular disease, unspecified	1	442	443.9	0.197737199332852	rs1333049
Other aneurysm	Unstable angina (intermediate coronary syndrome)	1	442	411.1	0.174928556845359	rs1333049
Other arthropathies	Other peripheral nerve disorders	1	716	351	0.0548634668973808	rs2003485
Other arthropathies	Peripheral enthesopathies and allied syndromes	1	716	726	0.110544108843484	rs13107325
Other arthropathies	Unspecified diffuse connective tissue disease	1	716	709.7	0.0967470929795826	rs143384
Other arthropathies	Unspecified monoarthritis	4	716	716.2	0.276408391015511	rs143384;rs6690829;rs2061026;rs73093407
Other biliary tract disease	Other disorders of biliary tract	1	575	575.8	0.654064217030713	rs75331444
Other biliary tract disease	Other disorders of gallbladder	1	575	575.7	0.654064217030713	rs75331444
Other chronic ischemic heart disease, unspecified	Other disorders of circulatory system	1	411.8	459	0.0893867999203462	rs883999
Other chronic ischemic heart disease, unspecified	Other mental disorder	1	411.8	306	0.0919782583005354	rs1333042
Other chronic ischemic heart disease, unspecified	Peripheral vascular disease	2	411.8	443	0.467301915402412	rs55730499;rs1333042
Other chronic ischemic heart disease, unspecified	Peripheral vascular disease, unspecified	2	411.8	443.9	0.567612728614421	rs55730499;rs1333042
Other chronic ischemic heart disease, unspecified	Secondary malignancy of lymph nodes	1	411.8	198.1	0.0871779788708135	rs4766578
Other chronic ischemic heart disease, unspecified	Type 1 diabetes with ketoacidosis	1	411.8	250.11	0.307896086366813	rs660240
Other chronic ischemic heart disease, unspecified	Unstable angina (intermediate coronary syndrome)	4	411.8	411.1	1.04301386691671	rs55730499;rs1333042;rs9349379;rs2297361
Other chronic nonalcoholic liver disease	Portal hypertension	1	571.5	571.81	0.433589667773576	rs3747207
Other deficiency anemia	Pernicious anemia	2	281	281.11	0.562836127370863	rs28718232;rs2551201
Other diseases of respiratory system, NEC	Other diseases of respiratory system, not elsewhere classified	1	519.8	519	1.44913767461894	rs187265352
Other disorders of biliary tract	Other disorders of gallbladder	1	575.8	575.7	0.69	rs75331444
Other disorders of bladder	Other non-epithelial cancer of skin	1	596	172.2	0.106957935656967	rs457130
Other disorders of bladder	Sebaceous cyst	1	596	706.2	0.102761860629321	rs457130
Other disorders of circulatory system	Other disorders of soft tissues	1	459	729	0.597494769851586	rs6025
Other disorders of circulatory system	Pain in limb	1	459	773	0.522494019104525	rs6025
Other disorders of circulatory system	Phlebitis and thrombophlebitis	3	459	451	1.94657028126322	rs6025;rs1799963;rs7654093
Other disorders of circulatory system	Phlebitis and thrombophlebitis of lower extremities	4	459	451.2	2.6682869705517	rs6025;rs1799963;rs7654093;rs181834699
Other disorders of circulatory system	Pneumonia	1	459	480	0.426614580154031	rs6025
Other disorders of circulatory system	Pulmonary heart disease	6	459	415	2.09812003884029	rs6025;rs532436;rs1799963;rs7654093;rs2036914;rs8106664
Other disorders of circulatory system	Swelling of limb	1	459	771.1	0.674536878161602	rs6025
Other disorders of pancreatic internal secretion	Peripheral angiopathy in diseases classified elsewhere	1	251	443.7	0.52820450584977	rs9273363
Other disorders of pancreatic internal secretion	Sicca syndrome	1	251	709.2	0.442648280240644	rs3118359;rs144969912;rs2844781;rs3749971
Other disorders of pancreatic internal secretion	Systemic lupus erythematosus	1	251	695.42	0.494658973435235	rs3118359;rs144969912;rs2844781;rs3749971
Other disorders of pancreatic internal secretion	Thyrotoxicosis with or without goiter	1	251	242	0.407737660757502	rs3118359;rs144969912;rs2844781;rs3749971
Other disorders of pancreatic internal secretion	Type 1 diabetes	1	251	250.1	0.414125584816973	rs2596560
Other disorders of pancreatic internal secretion	Type 1 diabetes with ketoacidosis	1	251	250.11	0.545435605731786	rs2596560
Other disorders of pancreatic internal secretion	Type 1 diabetes with renal manifestations	1	251	250.12	0.724568837309472	rs3118359;rs144969912;rs2844781;rs3749971
Other disorders of pancreatic internal secretion	Type 2 diabetes	1	251	250.2	0.294618397253125	rs9273363
Other disorders of pancreatic internal secretion	Type 2 diabetes with ophthalmic manifestations	2	251	250.23	1.17325568880513	rs2596560;rs116647495
Other disorders of peritoneum	Peritoneal adhesions (postoperative) (postinfection)	3	568	568.1	2.45925445849815	rs17817288;rs2905071;rs150428319
Other disorders of soft tissues	Pain in limb	1	729	773	0.445982062419555	rs2227246
Other disorders of soft tissues	Phlebitis and thrombophlebitis	1	729	451	1.03489129863962	rs2227246
Other disorders of soft tissues	Phlebitis and thrombophlebitis of lower extremities	1	729	451.2	1.05924501414923	rs2227246
Other disorders of soft tissues	Pneumonia	1	729	480	0.364142829120662	rs2227246
Other disorders of soft tissues	Pulmonary heart disease	1	729	415	0.673721010508059	rs2227246
Other disorders of soft tissues	Superficial cellulitis and abscess	1	729	681	0.0974884608556315	rs523598
Other disorders of soft tissues	Swelling of limb	2	729	771.1	2.31931994423566	rs2227246;rs143293047
Other disorders of tympanic membrane	Perforation of tympanic membrane	1	384	384.4	0.234520787991171	rs12700003
Other inflammatory spondylopathies	Uveitis, noninfectious or NOS	1	715	371.1	2.01246117974981	rs115999992
Other mental disorder	Peripheral vascular disease	1	306	443	0.0839642781187333	rs10757278
Other mental disorder	Peripheral vascular disease, unspecified	1	306	443.9	0.10397114984456	rs10757278
Other mental disorder	Unstable angina (intermediate coronary syndrome)	1	306	411.1	0.0919782583005354	rs10757278
Other non-epithelial cancer of skin	Sebaceous cyst	1	172.2	706.2	0.124899959967968	rs31487
Other non-epithelial cancer of skin	Skin cancer	21	172.2	172	4.73254280114633	rs12203592;rs1805007;rs6059655;rs12070203;rs56238684;rs3769818;rs1126809;rs214801;rs2425025;rs78378222;rs77476954;rs7528427;rs111460975;rs291699;rs830379;rs11706279;rs4911523;rs10099237;rs340797;rs74342219;rs16891982
Other non-epithelial cancer of skin	Uterine leiomyoma	1	172.2	218.1	0.684981751581748	rs78378222
Other symptoms of respiratory system	Shortness of breath	1	512	512.7	1.04498803820905	rs117840004
Other symptoms/disorders or the urinary system	Urinary incontinence	1	599	599.4	0.257875939164553	rs113383346
Other tests	Unspecified diffuse connective tissue disease	1	1010	709.7	0.14303845636751	rs1362571
Otitis media	Otitis media and Eustachian tube disorders	2	381.1	381	3.84106091519863	rs75101210;rs537650857
Ovarian dysfunction	Polycystic ovaries	2	256	256.4	20.4618617764461	rs142127451;rs554650768
Overweight, obesity and other hyperalimentation	Sleep apnea	1	278	327.3	0.128452325786651	rs11642015
Overweight, obesity and other hyperalimentation	Sleep disorders	1	278	327	0.122474487139159	rs11642015
Overweight, obesity and other hyperalimentation	Type 2 diabetes	1	278	250.2	0.128452325786651	rs11642015
Pain in limb	Phlebitis and thrombophlebitis	1	773	451	0.904986187739901	rs6025
Pain in limb	Phlebitis and thrombophlebitis of lower extremities	1	773	451.2	0.926282894152753	rs6025
Pain in limb	Pneumonia	1	773	480	0.318433666561813	rs6025
Pain in limb	Pulmonary heart disease	1	773	415	0.589151932866217	rs6025
Pain in limb	Swelling of limb	1	773	771.1	0.503487835006964	rs6025
Peripheral angiopathy in diseases classified elsewhere	Type 2 diabetes	1	443.7	250.2	0.250998007960223	rs9273363
Peripheral vascular disease	Peripheral vascular disease, unspecified	3	443	443.9	1.8518821575017	rs1333047;rs118039278;rs140781480
Peripheral vascular disease	Unstable angina (intermediate coronary syndrome)	2	443	411.1	0.484629114812489	rs1333047;rs118039278
Peripheral vascular disease, unspecified	Unstable angina (intermediate coronary syndrome)	2	443.9	411.1	0.588437430592161	rs1333047;rs118039278
Phlebitis and thrombophlebitis of lower extremities	Pneumonia	1	451.2	480	0.756306816047562	rs6025
Phlebitis and thrombophlebitis of lower extremities	Pulmonary heart disease	5	451.2	415	3.85314125605446	rs6025;rs78516619;rs2066861;rs17490626;rs1799963
Phlebitis and thrombophlebitis of lower extremities	Swelling of limb	1	451.2	771.1	1.19582607431014	rs6025
Phlebitis and thrombophlebitis	Phlebitis and thrombophlebitis of lower extremities	15	451	451.2	9.25966240985279	rs6025;rs505922;rs78516619;rs2066861;rs17490626;rs56810541;rs6088761;rs1799963;rs4541868;rs74832855;rs11603123;rs6059973;rs838145;rs1446336;rs766416108
Phlebitis and thrombophlebitis	Pneumonia	1	451	480	0.738918128076447	rs6025
Phlebitis and thrombophlebitis	Pulmonary heart disease	5	451	415	3.74894538278062	rs6025;rs78516619;rs2066861;rs17490626;rs1799963
Phlebitis and thrombophlebitis	Swelling of limb	1	451	771.1	1.16833214455479	rs6025
Pneumococcal pneumonia	Pneumonia	1	480.11	480	0.655133574166368	rs148288844
Pneumonia	Pulmonary heart disease	1	480	415	0.481040538832228	rs1894692
Pneumonia	Swelling of limb	1	480	771.1	0.411096095821889	rs1894692
Polyarteritis nodosa and allied conditions	Wegeners granulomatosis	1	446	446.4	3.44673758792282	rs140350780
Polyp of corpus uteri	Polyp of female genital organs	5	622.1	622	1.6889036658007	rs1735546;rs61886339;rs559422;rs186378638;rs192918435
Polyp of corpus uteri	Uterine leiomyoma	1	622.1	218.1	0.174928556845359	rs559422
Polyp of female genital organs	Type 2 diabetes	1	622	250.2	0.0987420882906575	rs6780171
Polyp of female genital organs	Uterine leiomyoma	1	622	218.1	0.16431676725155	rs559422
Prolapse of vaginal walls	Uterine leiomyoma	1	618.1	218.1	0.129614813968157	rs3820282
Prolapse of vaginal walls	Uterine/Uterovaginal prolapse	4	618.1	618.2	0.499263974158666	rs3820282;rs10193919;rs12325192;rs1920568
Psoriasis and related disorders	Psoriasis vulgaris	3	696	696.41	4.19792554829758	rs34241101;rs28895256;rs146918648
Psoriasis and related disorders	Psoriatic arthropathy	4	696	696.42	4.87306945700387	rs34241101;rs28895256;rs9468500;rs28724904
Psoriasis vulgaris	Psoriatic arthropathy	3	696.41	696.42	4.13938781676373	rs34241101;rs28732240;rs17186335
Psoriasis	Psoriasis and related disorders	9	696.4	696	11.4440081765607	rs12212594;rs34241101;rs13208886;rs28895256;rs28780096;rs115938232;rs9468500;rs28724904;rs146918648
Psoriasis	Psoriasis vulgaris	3	696.4	696.41	4.20840855490961	rs34241101;rs28895256;rs146918648
Psoriasis	Psoriatic arthropathy	4	696.4	696.42	4.88275608365877	rs34241101;rs28895256;rs9468500;rs28724904
Pulmonary heart disease	Swelling of limb	1	415	771.1	0.760591874792257	rs1894692
Purpura and other hemorrhagic conditions	Thrombocytopenia	1	287	287.3	1.54919333848297	rs118078800
Regional enteritis	Ulcerative colitis	2	555.1	555.2	3.1400482838325	rs115378818;rs74365910
Respiratory failure	Respiratory failure, insufficiency, arrest	1	509.1	509	1.19582607431014	rs143349398
Respiratory failure	Respiratory insufficiency	2	509.1	509.2	1.50355804090684	rs143349398;rs112775317
Respiratory failure, insufficiency, arrest	Respiratory insufficiency	2	509	509.2	3.78709372096219	rs148294643;rs143349398
Rheumatoid arthritis	Rheumatoid arthritis and other inflammatory polyarthropathies	2	714.1	714	0.793721593922589	rs3104415;rs2261033
Secondary hypothyroidism	Sicca syndrome	1	244.1	709.2	0.49132473986153	rs3130679;rs3117103
Secondary hypothyroidism	Simple and unspecified goiter	1	244.1	240	0.349571165858971	rs75929244
Secondary hypothyroidism	Symptoms concerning nutrition, metabolism, and development	1	244.1	1002	0.226881026090769	rs3130679;rs3117103
Secondary hypothyroidism	Systemic lupus erythematosus	1	244.1	695.42	0.529575301538884	rs3130679;rs3117103
Secondary hypothyroidism	Thyrotoxicosis with or without goiter	1	244.1	242	0.456362429069995	rs3130679;rs3117103
Secondary hypothyroidism	Toxic multinodular goiter	1	244.1	242.2	0.509901951359279	rs75929244
Secondary hypothyroidism	Viral hepatitis	1	244.1	70	0.326343377441614	rs3130679;rs3117103
Sicca syndrome	Symptoms concerning nutrition, metabolism, and development	1	709.2	1002	0.314006369362152	rs4143332;rs1264347;rs519417
Sicca syndrome	Systemic lupus erythematosus	2	709.2	695.42	1.31683247179691	rs4143332;rs1264347;rs519417;rs3094628;rs3116813;rs4947263;rs35984974
Sicca syndrome	Thyrotoxicosis with or without goiter	2	709.2	242	1.11290335992051	rs4143332;rs1264347;rs519417;rs3094628;rs3116813;rs4947263;rs35984974
Sicca syndrome	Type 1 diabetes with renal manifestations	1	709.2	250.12	0.855277732669336	rs3094628;rs3116813;rs4947263;rs35984974
Sicca syndrome	Viral hepatitis	1	709.2	70	0.451663591625449	rs4143332;rs1264347;rs519417
Simple and unspecified goiter	Toxic multinodular goiter	1	240	242.2	0.685565460040104	rs4338740
Skin cancer	Uterine leiomyoma	1	172	218.1	0.632613626157388	rs78378222
Sleep apnea	Sleep disorders	3	327.3	327	2.41433035658735	rs539431388;rs8047587;rs67263685
Sleep apnea	Type 2 diabetes	1	327.3	250.2	0.11	rs8047587
Sleep disorders	Type 2 diabetes	1	327	250.2	0.104880884817015	rs8047587
stress incontinence, female	Symptoms involving female genital tract	4	624.9	624	0.554197534065824	rs10774741;rs28662360;rs78746179;rs3858460
stress incontinence, female	Urinary incontinence	2	624.9	599.4	0.22222251585075	rs10774741;rs3858460
Superficial cellulitis and abscess	Varicose veins of lower extremity	1	681	454.1	0.139642400437689	rs3749748
Symptoms concerning nutrition, metabolism, and development	Systemic lupus erythematosus	1	1002	695.42	0.338452360015409	rs9267986;rs3094013
Symptoms concerning nutrition, metabolism, and development	Thyrotoxicosis with or without goiter	1	1002	242	0.291661904723031	rs9267986;rs3094013
Symptoms concerning nutrition, metabolism, and development	Viral hepatitis	1	1002	70	0.208566536146142	rs9267986;rs3094013
Symptoms involving female genital tract	Urinary incontinence	2	624	599.4	0.212212147737005	rs10774741;rs3858460
Systemic lupus erythematosus	Thyrotoxicosis with or without goiter	2	695.42	242	1.21862677580156	rs1269852;rs2523495;rs1264347;rs13212562;rs4947336;rs413670;rs10484439
Systemic lupus erythematosus	Type 1 diabetes with renal manifestations	1	695.42	250.12	0.955771939324439	rs13212562;rs4947336;rs413670;rs10484439
Systemic lupus erythematosus	Viral hepatitis	1	695.42	70	0.486826457785523	rs1269852;rs2523495;rs1264347
Tachycardia NOS	Vascular dementia	1	427.7	290.16	0.368781778291715	rs589117
Temporomandibular joint disorder, unspecified	Temporomandibular joint disorders	3	526.41	526.4	28.4987678721127	rs141165360;rs183532252;rs139701942
Testicular dysfunction	Testicular hypofunction	1	257	257.1	0.847879708449259	rs61766985
Thyrotoxicosis with or without goiter	Type 1 diabetes with renal manifestations	1	242	250.12	0.787824007419593	rs3094064;rs2523443;rs61742093
Thyrotoxicosis with or without goiter	Viral hepatitis	1	242	70	0.419523539268061	rs2734583;rs1269852;rs1634721
Type 1 diabetes with ketoacidosis	Type 1 diabetes with renal manifestations	1	250.11	250.12	1.64924225024706	rs1064173
Type 1 diabetes with ketoacidosis	Type 2 diabetes with ophthalmic manifestations	3	250.11	250.23	2.01228403060643	rs1064173;rs2596560;rs1264372
Type 1 diabetes with renal manifestations	Type 2 diabetes with ophthalmic manifestations	2	250.12	250.23	1.85046628901036	rs1064173;rs1150755
Type 1 diabetes	Type 1 diabetes with ketoacidosis	2	250.1	250.11	1.8754087617453	rs1064173;rs2596560
Type 1 diabetes	Type 1 diabetes with renal manifestations	2	250.1	250.12	2.0933147112141	rs1064173;rs1150755
Type 1 diabetes	Type 2 diabetes with ophthalmic manifestations	3	250.1	250.23	1.67898930656734	rs1064173;rs2596560;rs1150755
Unspecified diffuse connective tissue disease	Unspecified monoarthritis	1	709.7	716.2	0.134164078649987	rs2425061
Unstable angina (intermediate coronary syndrome)	Vascular dementia	1	411.1	290.16	0.426614580154031	rs429358
Uterine leiomyoma	Uterine/Uterovaginal prolapse	1	218.1	618.2	0.142828568570857	rs2235529
Uterine/Uterovaginal prolapse	Ventral hernia	1	618.2	550.5	0.14422205101856	rs59985551
Varicose veins of lower extremity	Ventral hernia	1	454.1	550.5	0.110995495404093	rs2820464
