# Supplementary material for: Phenome-wide association network demonstrates close connection with individual disease trajectories from the HUNT study
Source: PLoS One. 2024 Dec 27;19(12):e0311485. doi: 10.1371/journal.pone.0311485 (PMC11676826; doi:10.1371/journal.pone.0311485)
Supplement: S4 File — An edgelist containing disease pairs linked in the HUNT sub-PheNet, with columns From/To: the diseases, N: number of shared SNPs/LD-blocks, betaMerged: the β-score of the link, FromCode/ToCode: phenocode of the diseases, C: number of participants with both diseases, MCC: the MCC-score of the link, and fisherp: the p-value of the Fisher’s exact test (showing only links from S3 File where this value is significant). (TXT) [file pone.0311485.s004.txt]

From	To	N	FromCode	ToCode	betaMerged	C	MCC	fisherp
Abdominal aortic aneurysm	Angina pectoris	1	442.11	411.3	0.222036033111745	83	0.0311152700357345	6.93749200708954e-16
Abdominal aortic aneurysm	Aortic aneurysm	2	442.11	442.1	0.927948614365607	265	0.788004387403682	0
Abdominal aortic aneurysm	Atherosclerosis	1	442.11	440	0.246779253585061	106	0.0842593378215056	8.23688661769172e-64
Abdominal aortic aneurysm	Atherosclerosis of the extremities	1	442.11	440.2	0.299833287011299	60	0.0544423270565188	1.29811767604096e-29
Abdominal aortic aneurysm	Congestive heart failure; nonhypertensive	1	442.11	428	0.178605710994918	55	0.020880845173974	2.98455372658606e-08
Abdominal aortic aneurysm	Ischemic Heart Disease	1	442.11	411	0.21540659228538	132	0.0397000143801728	2.30502684822292e-26
Abdominal aortic aneurysm	Myocardial infarction	1	442.11	411.2	0.246779253585061	98	0.0383893978880239	1.25595158045785e-22
Abdominal aortic aneurysm	Other aneurysm	1	442.11	442	0.222036033111745	265	0.704726811680013	0
Abdominal aortic aneurysm	Peripheral vascular disease	1	442.11	443	0.208566536146142	25	0.0234684393716661	3.86964781587201e-08
Abdominal aortic aneurysm	Peripheral vascular disease, unspecified	1	442.11	443.9	0.258263431402899	20	0.0288348832992452	1.2742354348216e-09
Abdominal hernia	Ventral hernia	1	550	550.5	0.100399203184089	1	1	1.11584750807081e-05
Abnormal findings on mammogram or breast exam	Lump or mass in breast	3	611	611.3	5.14498061986388	1766	1	0
Abnormal findings on study of brain and/or nervous system	Nonspecific abnormal findings on radiological and other examination of skull and head	1	346	346.1	5.45527267879434	12	0.679313432213683	1.72499387710304e-44
Abnormal involuntary movements	Abnormal movement	1	350.1	350	0.429883705204094	299	1	0
Abnormal sputum	Hemoptysis	5	516	516.1	8.1272757104717	324	0.987834325144394	0
Acid-base balance disorder	Acidosis	1	276.4	276.41	1.24899959967968	237	0.868406790311446	0
Acid-base balance disorder	Disorders of fluid, electrolyte, and acid-base balance	1	276.4	276	0.758946638440411	314	0.302580774682539	0
Acidosis	Disorders of fluid, electrolyte, and acid-base balance	1	276.41	276	0.78993670632526	237	0.262763199352015	0
Acquired hemolytic anemias	Autoimmune hemolytic anemias	1	283	283.1	5.41109970338747	78	0.687219346301514	1.3747367444278e-223
Actinic keratosis	Degenerative skin conditions and other dermatoses	2	702.1	702	0.512527809208317	90	1	1.5042634223796e-262
Actinic keratosis	Other non-epithelial cancer of skin	6	702.1	172.2	1.71735326674019	19	0.0360376927045642	3.39416979704995e-12
Actinic keratosis	Skin cancer	6	702.1	172	1.74392213814274	23	0.0361869768185756	2.51822124388102e-13
Acute pancreatitis	Cholecystitis without cholelithiasis	1	577.1	574.3	0.554977477020464	31	0.0372292373710145	1.1627079273484e-14
Acute pancreatitis	Cholelithiasis and cholecystitis	1	577.1	574	0.58206528843421	31	0.0372292373710145	1.1627079273484e-14
Acute pancreatitis	Diseases of pancreas	3	577.1	577	5.37150420163016	553	0.792183497198291	0
Acute pancreatitis	Obstruction of bile duct	1	577.1	575.2	0.505173237612604	25	0.0565848730988684	2.02799556129985e-20
Acute pancreatitis	Other biliary tract disease	1	577.1	575	0.522302594288024	64	0.0811332382238664	1.88863158616203e-45
Acute pancreatitis	Other disorders of biliary tract	1	577.1	575.8	0.550999092558236	14	0.0398809305966548	1.91196643111702e-11
Acute pulmonary heart disease	Pulmonary embolism and infarction, acute	6	415.1	415.11	47.3	1173	0.947005318670602	0
Alcohol-related disorders	Alcoholism	3	317	317.1	1.90058640054465	483	0.514334554263199	0
Alcoholic liver damage	Chronic liver disease and cirrhosis	1	317.11	571	0.377888872553824	74	0.182704534096084	2.56880598917703e-98
Alcoholic liver damage	Liver abscess and sequelae of chronic liver disease	1	317.11	571.8	0.377888872553824	53	0.223004736997504	4.34225636057263e-87
Alcoholic liver damage	Other chronic nonalcoholic liver disease	1	317.11	571.5	0.409878030638384	28	0.11191240183871	1.01994696548227e-36
Alcoholic liver damage	Portal hypertension	1	317.11	571.81	0.444297197830461	11	0.155851690807512	1.54135990674378e-23
Altered mental status	Alzheimers disease	1	292.4	290.11	0.742293742395825	33	0.0303661842458098	7.59117480532628e-12
Altered mental status	Delirium dementia and amnestic and other cognitive disorders	1	292.4	290	0.478643917750973	120	0.066802986371609	1.01199527581142e-49
Altered mental status	Dementias	1	292.4	290.1	0.63718129288296	118	0.0711487929864625	2.46795063085221e-53
Altered mental status	Neurological disorders	1	292.4	292	0.240831891575846	387	0.535559979242534	0
Altered mental status	Vascular dementia	1	292.4	290.16	0.61400325732035	32	0.042383660881109	3.74758141588846e-17
Alzheimers disease	Delirium dementia and amnestic and other cognitive disorders	1	290.11	290	1.22515305166334	1821	0.553961023500673	0
Alzheimers disease	Dementias	1	290.11	290.1	1.63095064303001	1821	0.589967838753326	0
Alzheimers disease	Neurological disorders	1	290.11	292	0.616441400296898	133	0.069209322423261	3.05268628658458e-51
Alzheimers disease	Vascular dementia	1	290.11	290.16	1.57162336455017	268	0.177361579320689	1.09399916643655e-206
Anatomical abnormatilies of kidney and ureters	Small kidney	3	586.1	586.11	12.9835376683941	27	1	1.985187664719e-98
Anemia in neoplastic disease	Anemia of chronic disease	1	285.22	285.2	0.766420250254389	784	0.850201627205447	0
Angina pectoris	Atherosclerosis	2	411.3	440	0.566568588046896	1692	0.165449079058413	0
Angina pectoris	Atherosclerosis of the extremities	2	411.3	440.2	0.627182712706401	1126	0.12667276458869	8.37301063685217e-233
Angina pectoris	Cardiac and circulatory congenital anomalies	1	411.3	747	0.299833287011299	991	0.139650922568916	1.51892455862612e-267
Angina pectoris	Cardiac congenital anomalies	1	411.3	747.1	0.314960314960472	991	0.139650922568916	1.51892455862612e-267
Angina pectoris	Congenital anomalies of great vessels	1	411.3	747.13	0.393700393700591	991	0.139703600399256	1.03688918237818e-267
Angina pectoris	Congestive heart failure; nonhypertensive	1	411.3	428	0.136747943311773	3230	0.248911099311129	0
Angina pectoris	Coronary atherosclerosis	17	411.3	411.4	2.47825054101728	3156	0.399304309772779	0
Angina pectoris	Essential hypertension	2	411.3	401.1	0.18349803146555	5447	0.218001228092284	0
Angina pectoris	Heart failure NOS	1	411.3	428.2	0.142828568570857	2834	0.238293328115227	0
Angina pectoris	Hypertension	2	411.3	401	0.18349803146555	5554	0.226436299089921	0
Angina pectoris	Hypothyroidism	1	411.3	244	0.110272390016722	862	0.0599924825801828	3.44663922433887e-61
Angina pectoris	Hypothyroidism NOS	1	411.3	244.4	0.113137084989848	792	0.0605815437176877	8.54962037140332e-62
Angina pectoris	Ischemic Heart Disease	21	411.3	411	2.48288793509369	11194	0.744658389542262	0
Angina pectoris	Myocardial infarction	12	411.3	411.2	1.77056511299159	5692	0.42093688603348	0
Angina pectoris	Occlusion and stenosis of precerebral arteries	1	411.3	433.1	0.186306199574786	411	0.0787410148397307	2.70956007792745e-89
Angina pectoris	Other acute and subacute forms of ischemic heart disease	1	411.3	411.9	0.193390796058137	48	0.0385274658197309	4.93305022647259e-20
Angina pectoris	Other aneurysm	1	411.3	442	0.17	161	0.0416812277659401	1.77335210338884e-27
Angina pectoris	Other chronic ischemic heart disease, unspecified	17	411.3	411.8	2.1920830082208	1080	0.226739728796252	0
Angina pectoris	Peripheral vascular disease	2	411.3	443	0.448996717056502	797	0.107789326472851	1.4597643216764e-167
Angina pectoris	Peripheral vascular disease, unspecified	2	411.3	443.9	0.545443972347126	522	0.106580135719732	1.02388798370291e-152
Angina pectoris	Unstable angina (intermediate coronary syndrome)	3	411.3	411.1	0.619489611361235	1994	0.342839070424694	0
Ankylosing spondylitis	Inflammation of the eye	1	715.2	371	1.49666295470958	6	0.494813982809302	3.48237794042868e-20
Ankylosing spondylitis	Other inflammatory spondylopathies	3	715.2	715	9.14485375903014	21	1	5.117542566734e-85
Ankylosing spondylitis	Rheumatoid arthritis and other inflammatory polyarthropathies	1	715.2	714	0.563205113613149	8	0.03036493292884	1.52677984640386e-07
Ankylosing spondylitis	Uveitis, noninfectious or NOS	1	715.2	371.1	3.24037034920393	6	0.494813982809302	5.27935945086466e-22
Anxiety disorder	Anxiety disorders	6	300.1	300	4.01854611144052	4681	0.719675089500152	0
Aphakia and other disorders of lens	Cataract	1	379.3	366	0.224499443206436	4	0.121902153909012	3.32912949285967e-10
Aphakia and other disorders of lens	Senile cataract	1	379.3	366.2	0.242487113059643	3	0.0995116588070283	1.08801902406524e-07
Arthropathy associated with infections	Pyogenic arthritis	2	711	711.1	18.5564969880804	34	0.305064525861761	1.01825170276972e-82
Arthropathy associated with neurological disorders	Arthropathy associated with other disorders classified elsewhere	1	713.5	713	17.9443584449264	16	0.122673119656647	1.14306006074246e-31
Arthropathy NOS	Benign neoplasm of uterus	1	716.9	218	0.0673721010508059	181	0.0284262290966359	1.23584632061705e-14
Arthropathy NOS	Diffuse diseases of connective tissue	1	716.9	709	0.0822192191643779	157	0.344596518152655	4.68582548658172e-36
Arthropathy NOS	Diseases of esophagus	1	716.9	530	0.0832766473868875	1201	0.0690138732258878	2.30178994853757e-81
Arthropathy NOS	Enthesopathy	1	716.9	726.1	0.127082650271388	1262	0.179507685292639	0
Arthropathy NOS	Other arthropathies	32	716.9	716	2.44563704244548	4958	0.942233490876845	0
Arthropathy NOS	Peripheral enthesopathies and allied syndromes	1	716.9	726	0.111130553854464	1676	0.170371826055322	0
Arthropathy NOS	Unspecified diffuse connective tissue disease	1	716.9	709.7	0.0967470929795826	139	0.0447751898148873	1.18924858903877e-28
Arthropathy NOS	Unspecified monoarthritis	4	716.9	716.2	0.278132832741268	1212	0.398485864398792	0
Ascites (non malignant)	Retention of urine	1	572	599.2	0.158745078663875	32	0.0183639334693219	2.48116487245023e-06
Asthma	Inflammatory bowel disease and other gastroenteritis and colitis	1	495	555	0.103247275993122	164	0.089496518933508	7.30528288962785e-07
Asthma	Nasal polyps	3	495	471	0.53166076321337	188	0.0746735108944791	5.11680773492718e-65
Asthma	Ulcerative colitis	1	495	555.2	0.103247275993122	146	0.0153328219211083	1.08898523677351e-05
Atherosclerosis of the extremities	Cardiac and circulatory congenital anomalies	1	440.2	747	0.384577690460588	284	0.0685830133420946	6.41896038507286e-63
Atherosclerosis of the extremities	Cardiac congenital anomalies	1	440.2	747.1	0.403980197534483	284	0.0685830133420946	6.41896038507286e-63
Atherosclerosis of the extremities	Congenital anomalies of great vessels	1	440.2	747.13	0.504975246918104	284	0.0686096414434369	5.89394434337676e-63
Atherosclerosis of the extremities	Congestive heart failure; nonhypertensive	1	440.2	428	0.184661853126194	980	0.132960301567143	1.397175891806e-240
Atherosclerosis of the extremities	Coronary atherosclerosis	2	440.2	411.4	0.701416731035843	531	0.0976348480776743	1.00806561796523e-125
Atherosclerosis of the extremities	Heart failure NOS	1	440.2	428.2	0.192873015219859	872	0.129862473192992	1.01833646017399e-223
Atherosclerosis of the extremities	Ischemic Heart Disease	2	440.2	411	0.600599447067025	1683	0.146284034439176	0
Atherosclerosis of the extremities	Myocardial infarction	2	440.2	411.2	0.677639619929014	1227	0.137304380802177	6.15148083545616e-272
Atherosclerosis of the extremities	Other aneurysm	1	440.2	442	0.22956480566498	122	0.0784395726754859	1.98971184373802e-59
Atherosclerosis of the extremities	Other chronic ischemic heart disease, unspecified	2	440.2	411.8	0.652633492493495	243	0.0826467136815692	2.32097039410379e-79
Atherosclerosis of the extremities	Peripheral vascular disease	2	440.2	443	0.586718092834068	1126	0.385227728569295	0
Atherosclerosis of the extremities	Peripheral vascular disease, unspecified	2	440.2	443.9	0.713002660875929	816	0.389030350482189	0
Atherosclerosis of the extremities	Unstable angina (intermediate coronary syndrome)	2	440.2	411.1	0.676447450281457	312	0.0778423995150373	7.04897311868346e-78
Atherosclerosis	Atherosclerosis of the extremities	4	440	440.2	10.5830826817849	3339	0.830375362792877	0
Atherosclerosis	Cardiac and circulatory congenital anomalies	1	440	747	0.365239647354993	414	0.0852774015086861	2.55269075919863e-96
Atherosclerosis	Cardiac congenital anomalies	1	440	747.1	0.383666521865018	414	0.0852774015086861	2.55269075919863e-96
Atherosclerosis	Congenital anomalies of great vessels	1	440	747.13	0.479583152331272	414	0.085309991892622	2.24058823869645e-96
Atherosclerosis	Congestive heart failure; nonhypertensive	1	440	428	0.151986841535707	1359	0.153528988589414	0
Atherosclerosis	Coronary atherosclerosis	2	440	411.4	0.632325636653084	757	0.117475161351728	6.98713513962585e-183
Atherosclerosis	Heart failure NOS	1	440	428.2	0.158745078663875	1201	0.1485836379391	1.49357764850059e-298
Atherosclerosis	Ischemic Heart Disease	2	440	411	0.542190196696761	2481	0.186048168644805	0
Atherosclerosis	Myocardial infarction	2	440	411.2	0.611248052954778	1789	0.171040210309898	0
Atherosclerosis	Other aneurysm	1	440	442	0.188944436276912	210	0.117750358598319	4.78632034926637e-124
Atherosclerosis	Other chronic ischemic heart disease, unspecified	2	440	411.8	0.58989661961794	352	0.10155858276631	8.51594528925244e-120
Atherosclerosis	Peripheral vascular disease	2	440	443	0.52990259722711	1293	0.365956508004805	0
Atherosclerosis	Peripheral vascular disease, unspecified	2	440	443.9	0.643328981449307	942	0.373831400561177	0
Atherosclerosis	Unstable angina (intermediate coronary syndrome)	2	440	411.1	0.612513120159573	458	0.0976347320739609	2.59924413551788e-121
Atrial fibrillation and flutter	Cardiac conduction disorders	1	427.2	426	0.229782505861521	651	0.12136054477243	1.42789909560173e-190
Atrial fibrillation and flutter	Cardiac dysrhythmias	22	427.2	427	3.02751196056775	8640	0.706780872382797	0
Atrial fibrillation and flutter	Congestive heart failure; nonhypertensive	1	427.2	428	0.256904651573303	3575	0.354389140200251	0
Atrial fibrillation and flutter	Occlusion of cerebral arteries	1	427.2	433.2	0.265329983228432	2121	0.191303479848477	0
Atrioventricular [AV] block	First degree AV block	1	426.2	426.21	2.26495033058122	197	0.38508475977522	0
Autism	Pervasive developmental disorders	1	313.3	313	1.09954536059228	116	0.620153022346043	8.01116966555987e-299
Bacterial pneumonia	Pneumococcal pneumonia	4	480.1	480.11	3.59852612494652	1193	0.3503304984153	0
Bacterial pneumonia	Pneumonia	2	480.1	480	1.87358099075647	8880	0.802152258593612	0
Benign mammary dysplasias	Breast cancer	1	610	174	0.105166534601079	215	0.318533242636	3.50638917119414e-101
Benign mammary dysplasias	Breast cancer [female]	1	610	174.1	0.103826778819339	186	0.308821849697878	3.58145560022062e-93
Benign mammary dysplasias	Malignant neoplasm of female breast	1	610	174.11	0.105166534601079	184	0.30575744363634	1.69994378467887e-91
Benign neoplasm of brain and other parts of nervous system	Benign neoplasm of brain, cranial nerves, meninges	4	225	225.1	7.73459379910757	115	0.82222693607988	0
Benign neoplasm of colon	Colon cancer	3	208	153.2	0.435575184468426	31	0.0416864836664458	5.88545572348823e-17
Benign neoplasm of colon	Colorectal cancer	6	208	153	0.747235879905783	42	0.0500383520548793	1.5281201261905e-23
Benign neoplasm of colon	Malignant neoplasm of rectum, rectosigmoid junction, and anus	2	208	153.3	0.276663754176313	18	0.0347029126195251	2.97647335333617e-11
Benign neoplasm of skin	Benign neoplasm of unspecified sites	2	216	229	0.474299002815624	43	0.0181101852360539	1.72527168860522e-06
Benign neoplasm of skin	Benign neoplasm of uterus	2	216	218	0.635339536363716	155	0.0256047246696696	3.20559942985526e-12
Benign neoplasm of skin	Degenerative skin conditions and other dermatoses	2	216	702	0.380951464517306	27	0.0374023275706069	9.92174388125684e-09
Benign neoplasm of skin	Melanomas of skin	1	216	172.11	0.284604989415154	226	0.0787608637466288	2.95591183282209e-73
Benign neoplasm of skin	Melanomas of skin, dx or hx	1	216	172.1	0.284604989415154	226	0.0787608637466288	2.95591183282209e-73
Benign neoplasm of skin	Other non-epithelial cancer of skin	3	216	172.2	1.06051694642722	353	0.0764326646929485	2.64642560506679e-78
Benign neoplasm of skin	Skin cancer	3	216	172	1.01137113678976	512	0.0956497795409058	1.16696727498201e-120
Benign neoplasm of skin	Uterine leiomyoma	2	216	218.1	0.649200557076758	137	0.0240073978959002	6.09901966600293e-11
Benign neoplasm of uterus	Genital prolapse	1	218	618	0.134164078649987	218	0.0646010606624657	5.11438685689801e-54
Benign neoplasm of uterus	Other arthropathies	1	218	716	0.0667083203206317	191	0.0263880008157101	4.37187434946402e-13
Benign neoplasm of uterus	Polyp of female genital organs	1	218	622	0.16431676725155	60	0.0261658857316254	4.31167112373428e-11
Benign neoplasm of uterus	Prolapse of vaginal walls	1	218	618.1	0.129614813968157	203	0.0639240880168393	3.46687353091917e-52
Benign neoplasm of uterus	Uterine leiomyoma	28	218	218.1	8.96739845645851	1595	0.93944545255728	0
Benign neoplasm of uterus	Uterine/Uterovaginal prolapse	1	218	618.2	0.142828568570857	72	0.0307885572364152	2.18932301597625e-14
Breast cancer [female]	Breast conditions, congenital or relating to hormones	1	174.1	612	0.257487863791675	89	0.493449755123854	2.5042755106698e-19
Breast cancer [female]	Essential hypertension	1	174.1	401.1	0.0668131723539603	728	0.0261697811934613	4.12166437469741e-14
Breast cancer [female]	Hypertension	1	174.1	401	0.0668131723539603	739	0.0279581847578955	2.86627972698613e-13
Breast cancer [female]	Malignant neoplasm of female breast	33	174.1	174.11	8.3452371724359	2362	0.998914789126617	0
Breast cancer [female]	Secondary malignancy of lymph nodes	1	174.1	198.1	0.176635217326557	273	0.142483801635916	3.44484188764615e-165
Breast cancer	Breast cancer [female]	33	174	174.1	8.28729592777221	2367	0.887805477243595	0
Breast cancer	Breast conditions, congenital or relating to hormones	1	174	612	0.249799919935936	108	0.5352795636287	4.77467894602504e-22
Breast cancer	Essential hypertension	1	174	401.1	0.0672755527662166	825	0.0160818653031383	2.53151334122039e-06
Breast cancer	Hypertension	1	174	401	0.0672755527662166	841	0.0184076291915587	5.85892603160955e-06
Breast cancer	Malignant neoplasm of female breast	31	174	174.11	8.16819175931057	2362	0.886842021086241	0
Breast cancer	Secondary malignancy of lymph nodes	1	174	198.1	0.176635217326557	279	0.126047854811269	5.06306815816687e-145
Breast conditions, congenital or relating to hormones	Hypertrophy of breast (Gynecomastia)	3	612	612.2	10.7715340780277	1124	1	0
Breast conditions, congenital or relating to hormones	Malignant neoplasm of female breast	1	612	174.11	0.257487863791675	89	0.493962013384953	2.19380882738031e-19
Bullous dermatoses	Pemphigus and pemphigoid	1	695.2	695.22	0.989444288477123	4	0.666648168239492	4.68845631019192e-17
Bundle branch block	Right bundle branch block	1	426.3	426.31	0.542954878419929	111	0.569808086528221	4.61679313407488e-278
Calculus of kidney	Calculus of ureter	1	594.1	594.3	0.19	532	0.431876057897324	0
Calculus of kidney	Urinary calculus	3	594.1	594	0.464579486078558	1151	0.702517059255384	0
Calculus of ureter	Urinary calculus	3	594.3	594	0.488478830041322	1273	0.739318276250494	0
Cancer of bladder	Cancer of urinary organs (incl. kidney and bladder)	4	189.2	189	0.695222495264864	1194	0.80195240576563	0
Cancer of bladder	Malignant neoplasm of bladder	7	189.2	189.21	2.11799187835907	1181	0.994468513331264	0
Cancer of bladder	Other disorders of bladder	1	189.2	596	0.129305839001957	105	0.0419601883679216	3.24206247605906e-24
Cancer of bladder	Peptic ulcer (excl. esophageal)	1	189.2	531	0.14142135623731	102	0.0173743196627511	1.20783278650927e-06
Cancer of brain and nervous system	Manlignant and unknown neoplasms of brain and nervous system	4	191.1	191	8.10300920592133	554	0.969644072501953	0
Cancer of brain and nervous system	Skin cancer	1	191.1	172	1.04976187776086	50	0.0217237702340606	2.09927356634699e-08
Cancer of brain	Cancer of brain and nervous system	4	191.11	191.1	2.98865355208407	481	0.931409600999162	0
Cancer of brain	Manlignant and unknown neoplasms of brain and nervous system	5	191.11	191	6.91028590312358	481	0.903135798680246	0
Cancer of brain	Skin cancer	1	191.11	172	1.04976187776086	40	0.0175046031586907	3.89395831784239e-06
Cancer of bronchus; lung	Cancer within the respiratory system	4	165.1	165	1.19217418535553	1791	0.98332482057979	0
Cancer of kidney and renal pelvis	Malignant neoplasm of kidney, except pelvis	4	189.1	189.11	2.75844850079087	584	1	0
Cancer of major salivary glands	Cancer of mouth	1	145.3	145	6.02494813255683	101	0.526713350909259	4.90625245360102e-249
Cancer of mouth	Cancer of tongue	1	145	145.2	0.353128871660191	92	0.502673326142519	2.62844744968951e-226
Cancer of other female genital organs	Malignant neoplasm of ovary	1	184	184.11	1.3856406460551	459	0.749897434790751	0
Cancer of other female genital organs	Malignant neoplasm of ovary and other uterine adnexa	2	184	184.1	3.0288083185706	686	0.917927009843463	0
Cancer of other lymphoid, histiocytic tissue	Large cell lymphoma	1	202	202.24	0.283725219182222	118	0.359107924635985	1.55021499045433e-239
Cancer of other lymphoid, histiocytic tissue	Lymphoid leukemia	1	202	204.1	0.236220236220354	123	0.203325967973139	1.3858268957008e-147
Cancer of other lymphoid, histiocytic tissue	Lymphoid leukemia, chronic	1	202	204.12	0.24738633753706	82	0.158166157315082	1.84864344778705e-94
Cancer of other lymphoid, histiocytic tissue	Non-Hodgkins lymphoma	7	202	202.2	2.05893052093921	892	0.991613131483668	0
Cancer of other lymphoid, histiocytic tissue	Other anemias	1	202	285	0.169558249578132	208	0.0695857701886771	9.57341654537899e-61
Cancer of urinary organs (incl. kidney and bladder)	Malignant neoplasm of bladder	4	189	189.21	0.703665052679755	1181	0.797516416724176	0
Cancer of urinary organs (incl. kidney and bladder)	Other disorders of bladder	1	189	596	0.106957935656967	125	0.0347336387291657	6.06786124558431e-19
Cancer, suspected or other	Malignant neoplasm, other	3	195	195.1	0.732891450299878	705	0.956513830179458	0
Cancer, suspected or other	Melanomas of skin	1	195	172.11	0.226495033058122	33	0.0246927056671159	3.84916098446475e-09
Cancer, suspected or other	Melanomas of skin, dx or hx	1	195	172.1	0.226495033058122	33	0.0246927056671159	3.84916098446475e-09
Cancer, suspected or other	Other non-epithelial cancer of skin	2	195	172.2	0.333690250065517	56	0.0263410870530291	4.37907991899021e-11
Cancer, suspected or other	Skin cancer	2	195	172	0.333077374739439	82	0.0335613984512158	8.75529616517012e-17
Carbuncle and furuncle	Other local infections of skin and subcutaneous tissue	1	686.1	686	2.10237960416286	1	0.577343861413183	3.34754198259013e-05
Carcinoma in situ of skin	Other non-epithelial cancer of skin	2	172.3	172.2	0.875537412378533	8	0.0377040975874195	5.46652421190707e-09
Carcinoma in situ of skin	Skin cancer	2	172.3	172	0.873286382647969	17	0.0694339669856171	6.52544874996093e-25
Cardiac and circulatory congenital anomalies	Cardiac congenital anomalies	5	747	747.1	4.83777086361064	2495	1	0
Cardiac and circulatory congenital anomalies	Congenital anomalies of great vessels	3	747	747.13	3.90139934136164	2494	0.999793873065482	0
Cardiac and circulatory congenital anomalies	Coronary atherosclerosis	1	747	411.4	0.327566787083184	596	0.145657001436523	7.10873062715047e-234
Cardiac and circulatory congenital anomalies	Ischemic Heart Disease	1	747	411	0.2849561369755	1412	0.151772693412652	0
Cardiac and circulatory congenital anomalies	Myocardial infarction	1	747	411.2	0.31859064644148	819	0.0985117397789507	2.79390615292934e-145
Cardiac and circulatory congenital anomalies	Other chronic ischemic heart disease, unspecified	1	747	411.8	0.314006369362152	160	0.0599710357258995	1.10788854186523e-44
Cardiac and circulatory congenital anomalies	Peripheral vascular disease	1	747	443	0.279821371592664	172	0.0458897969483323	1.27418204331651e-30
Cardiac and circulatory congenital anomalies	Peripheral vascular disease, unspecified	1	747	443.9	0.336303434416005	111	0.0446446691741835	8.5566794859647e-27
Cardiac and circulatory congenital anomalies	Unstable angina (intermediate coronary syndrome)	1	747	411.1	0.331963853453957	263	0.079210338279612	3.4528820757128e-76
Cardiac arrest	Cardiac arrest and ventricular fibrillation	3	427.42	427.4	5.13689048867228	504	0.811567023563257	0
Cardiac conduction disorders	Cardiac dysrhythmias	1	426	427	0.173205080756888	1187	0.171309596609187	0
Cardiac conduction disorders	Congestive heart failure; nonhypertensive	1	426	428	0.134164078649987	693	0.133435756473399	6.8957359403261e-224
Cardiac conduction disorders	Occlusion of cerebral arteries	1	426	433.2	0.13856406460551	362	0.0559215323017216	1.85963530584737e-48
Cardiac congenital anomalies	Congenital anomalies of great vessels	3	747.1	747.13	4.03535232776929	2494	0.999793873065482	0
Cardiac congenital anomalies	Coronary atherosclerosis	1	747.1	411.4	0.344093010681705	596	0.145657001436523	7.10873062715047e-234
Cardiac congenital anomalies	Ischemic Heart Disease	1	747.1	411	0.299332590941915	1412	0.151772693412652	0
Cardiac congenital anomalies	Myocardial infarction	1	747.1	411.2	0.33466401061363	819	0.0985117397789507	2.79390615292934e-145
Cardiac congenital anomalies	Other chronic ischemic heart disease, unspecified	1	747.1	411.8	0.329848450049413	160	0.0599710357258995	1.10788854186523e-44
Cardiac congenital anomalies	Peripheral vascular disease	1	747.1	443	0.293938769133981	172	0.0458897969483323	1.27418204331651e-30
Cardiac congenital anomalies	Peripheral vascular disease, unspecified	1	747.1	443.9	0.353270434653114	111	0.0446446691741835	8.5566794859647e-27
Cardiac congenital anomalies	Unstable angina (intermediate coronary syndrome)	1	747.1	411.1	0.348711915483254	263	0.079210338279612	3.4528820757128e-76
Cardiac dysrhythmias	Congestive heart failure; nonhypertensive	1	427	428	0.193649167310371	4400	0.289240620186905	0
Cardiac dysrhythmias	Occlusion of cerebral arteries	1	427	433.2	0.2	2756	0.152507582487225	0
Cardiomyopathy	Primary/intrinsic cardiomyopathies	2	425	425.1	2.89914831931382	1074	0.935546730374555	0
Carditis	Pericarditis	2	420	420.2	0.734278172914057	638	1	0
Cataract	Myopia	1	366	367.1	0.128530152104477	8	0.117882564215848	3.54998369460152e-16
Cataract	Senile cataract	8	366	366.2	3.06489622456885	113	0.918197578985624	0
Cellulitis and abscess of arm/hand	Cellulitis and abscess of foot, toe	9	681.3	681.6	5.82977456249821	1	1	1.11584750807081e-05
Cellulitis and abscess of arm/hand	Cellulitis and abscess of leg, except foot	9	681.3	681.5	5.7689124240198	1	1	1.11584750807081e-05
Cellulitis and abscess of foot, toe	Cellulitis and abscess of leg, except foot	9	681.6	681.5	5.78900965112482	1	1	1.11584750807081e-05
Cervical cancer and dysplasia	Cervical intraepithelial neoplasia [CIN] [Cervical dysplasia]	1	180	180.3	2.46779253585061	2279	0.953379305588485	0
Cholecystitis without cholelithiasis	Cholelithiasis and cholecystitis	1	574.3	574	0.734166193719106	872	1	0
Cholecystitis without cholelithiasis	Diseases of pancreas	1	574.3	577	0.501996015920445	55	0.053667633219709	2.56802068490389e-27
Cholecystitis without cholelithiasis	Obstruction of bile duct	1	574.3	575.2	0.63718129288296	21	0.0352269776366435	4.79026007366704e-12
Cholecystitis without cholelithiasis	Other biliary tract disease	1	574.3	575	0.658786763680024	114	0.116612924234932	1.05637116864428e-86
Cholecystitis without cholelithiasis	Other disorders of biliary tract	1	574.3	575.8	0.694982014155762	24	0.0549365976897083	1.27001589109979e-19
Cholecystitis without cholelithiasis	Other disorders of gallbladder	1	574.3	575.7	0.694982014155762	24	0.0617778371672545	8.88929193362679e-22
Cholelithiasis and cholecystitis	Chronic liver disease and cirrhosis	2	574	571	0.512849623886578	24	0.0212831540136523	3.97426501829732e-07
Cholelithiasis and cholecystitis	Diseases of pancreas	1	574	577	0.526497863243527	55	0.053667633219709	2.56802068490389e-27
Cholelithiasis and cholecystitis	Gout	1	574	274.1	0.125698050899765	36	0.017914416573753	3.36217480234837e-06
Cholelithiasis and cholecystitis	Gout and other crystal arthropathies	1	574	274	0.115887876846545	47	0.0212472752143924	4.82823061608025e-08
Cholelithiasis and cholecystitis	Liver abscess and sequelae of chronic liver disease	1	574	571.8	0.162849623886578	13	0.0222835726120851	1.92082744652351e-06
Cholelithiasis and cholecystitis	Myocardial infarction	1	574	411.2	0.244948974278318	195	0.0270682478154646	6.54051932332135e-14
Cholelithiasis and cholecystitis	Obstruction of bile duct	1	574	575.2	0.668281377864145	21	0.0352269776366435	4.79026007366704e-12
Cholelithiasis and cholecystitis	Other biliary tract disease	2	574	575	0.840607682275946	114	0.116612924234932	1.05637116864428e-86
Cholelithiasis and cholecystitis	Other disorders of biliary tract	1	574	575.8	0.728903285765677	24	0.0549365976897083	1.27001589109979e-19
Cholelithiasis and cholecystitis	Other disorders of gallbladder	1	574	575.7	0.728903285765677	24	0.0617778371672545	8.88929193362679e-22
Cholelithiasis and cholecystitis	Peptic ulcer (excl. esophageal)	1	574	531	0.0909120454065356	80	0.0176304461887139	1.16125316476223e-06
Cholelithiasis and cholecystitis	Type 2 diabetes	1	574	250.2	0.0784984076271615	153	0.0341654601301894	2.13450604944856e-19
Cholesteatoma	Other disorders of middle ear and mastoid	2	385.3	385	6.57996112798339	2	1	2.46535543523909e-07
Cholesterolosis of gallbladder	Other biliary tract disease	1	575.6	575	0.862554346113913	3	0.0560183595869513	1.17252938335229e-06
Cholesterolosis of gallbladder	Other disorders of gallbladder	1	575.6	575.7	0.909945053286186	2	0.0928908312355535	8.79136680836561e-06
Chondrocalcinosis	Crystal arthropathies	4	274.21	274.2	15.541663243438	301	0.883791194782813	0
Chronic airway obstruction	Chronic bronchitis	1	496	496.2	0.146969384566991	3911	0.701437516289779	0
Chronic airway obstruction	Emphysema	2	496	496.1	0.31523324459894	1047	0.357042824923703	0
Chronic airway obstruction	Obstructive chronic bronchitis	1	496	496.21	0.154919333848297	3146	0.626333507990216	0
Chronic bronchitis	Emphysema	1	496.2	496.1	0.228473193175917	626	0.295052694636777	0
Chronic bronchitis	Obstructive chronic bronchitis	4	496.2	496.21	3.14872033301278	3146	0.892928441157778	0
Chronic liver disease and cirrhosis	Cirrhosis of liver without mention of alcohol	1	571	571.51	0.644980619863884	166	0.473731425898022	0
Chronic liver disease and cirrhosis	Liver abscess and sequelae of chronic liver disease	1	571	571.8	0.34	258	0.590894906422569	0
Chronic liver disease and cirrhosis	Other chronic nonalcoholic liver disease	1	571	571.5	0.368781778291715	279	0.614544386523105	0
Chronic liver disease and cirrhosis	Portal hypertension	1	571	571.81	0.399749921826134	23	0.176196419613049	7.40803829142553e-49
Chronic lymphocytic thyroiditis	Chronic thyroiditis	1	245.21	245.2	3.74699879903904	3	1	8.33642881424397e-15
Chronic renal failure [CKD]	Hypertensive chronic kidney disease	1	585.3	401.22	2.28035085019828	241	0.206030382344505	5.27516171121166e-233
Circulatory disease NEC	Other disorders of circulatory system	15	459.9	459	5.22423992485916	42	0.565945097531218	4.39502055440198e-117
Coagulation defects	Congenital coagulation defects	3	286	286.1	15.4656822303785	51	0.350699698802572	2.80854175356176e-121
Coagulation defects	Congenital deficiency of other clotting factors (including factor VII)	4	286	286.12	19.631353017844	15	0.190155610182041	6.95187185440214e-36
Coagulation defects	Other disorders of circulatory system	2	286	459	2.88076828071401	19	0.0793432358891515	1.37454349614913e-20
Coagulation defects	Phlebitis and thrombophlebitis	2	286	451	5.76493761342397	70	0.0503167538501696	4.65267355031235e-28
Coagulation defects	Phlebitis and thrombophlebitis of lower extremities	2	286	451.2	5.92656671465481	63	0.0483429468552128	1.05746354056997e-25
Coagulation defects	Pneumonia	1	286	480	1.23854753643128	151	0.042444837053035	1.71060472203338e-28
Coagulation defects	Pulmonary heart disease	2	286	415	3.82121190905565	57	0.045855313362482	3.01831930442558e-23
Colon cancer	Colorectal cancer	2	153.2	153	0.383293991976692	2307	0.873007236683719	0
Colon cancer	Malignant neoplasm of other and ill-defined sites within the digestive organs and peritoneum	1	153.2	159	0.139642400437689	96	0.0708836398773231	2.35794925879421e-47
Colon cancer	Malignant neoplasm of rectum, rectosigmoid junction, and anus	1	153.2	153.3	0.16431676725155	469	0.273812797569378	0
Colorectal cancer	Malignant neoplasm of other and ill-defined sites within the digestive organs and peritoneum	4	153	159	0.532419340911823	113	0.0719853412714608	1.18600688947932e-51
Colorectal cancer	Malignant neoplasm of rectum, rectosigmoid junction, and anus	3	153	153.3	0.542461847980337	1160	0.615041639126061	0
Complication of internal orthopedic device	Osteoarthritis; localized	1	858	740.1	0.346410161513775	66	0.0458590406369105	9.57785360974447e-28
Complication of internal orthopedic device	Osteoarthrosis	1	858	740	0.309838667696593	83	0.0488908755236474	1.33703966880541e-34
Complication of internal orthopedic device	Osteoarthrosis, localized, primary	1	858	740.11	0.366606055596467	58	0.0420005260743331	2.95256385025861e-23
Congenital anomalies of great vessels	Coronary atherosclerosis	1	747.13	411.4	0.430116263352131	596	0.145700933857554	5.66593749540448e-234
Congenital anomalies of great vessels	Ischemic Heart Disease	1	747.13	411	0.374165738677394	1412	0.151836469171283	0
Congenital anomalies of great vessels	Myocardial infarction	1	747.13	411.2	0.418330013267038	819	0.0985572128986342	2.14746657675795e-145
Congenital anomalies of great vessels	Other chronic ischemic heart disease, unspecified	1	747.13	411.8	0.412310562561766	160	0.0599917475400899	1.0538505430794e-44
Congenital anomalies of great vessels	Peripheral vascular disease	1	747.13	443	0.367423461417477	172	0.045909746763036	1.21614177240458e-30
Congenital anomalies of great vessels	Peripheral vascular disease, unspecified	1	747.13	443.9	0.441588043316392	111	0.0446613422559213	8.28159293527409e-27
Congenital anomalies of great vessels	Unstable angina (intermediate coronary syndrome)	1	747.13	411.1	0.435889894354067	263	0.0792372447913068	3.17071190944769e-76
Congenital coagulation defects	Congenital deficiency of other clotting factors (including factor VII)	3	286.1	286.12	23.0785589747563	15	0.542217774441518	2.16117557259332e-50
Congestive heart failure (CHF) NOS	Congestive heart failure; nonhypertensive	1	428.1	428	2.28473193175917	1362	0.3826408824966	0
Congestive heart failure; nonhypertensive	Coronary atherosclerosis	1	428	411.4	0.159059737205869	1464	0.179243224296465	0
Congestive heart failure; nonhypertensive	Heart failure NOS	5	428	428.2	2.31264155833786	7278	0.915567310593683	0
Congestive heart failure; nonhypertensive	Ischemic Heart Disease	1	428	411	0.132664991614216	5406	0.344578579081869	0
Congestive heart failure; nonhypertensive	Myocardial infarction	1	428	411.2	0.151986841535707	4133	0.337832552122054	0
Congestive heart failure; nonhypertensive	Occlusion of cerebral arteries	1	428	433.2	0.154919333848297	1673	0.131826490619795	6.65765611576323e-264
Congestive heart failure; nonhypertensive	Other acute and subacute forms of ischemic heart disease	1	428	411.9	0.15556349186104	28	0.0228518716156925	1.77968567296976e-08
Congestive heart failure; nonhypertensive	Other aneurysm	1	428	442	0.136747943311773	111	0.0299188397041826	2.95964105587148e-15
Congestive heart failure; nonhypertensive	Other chronic ischemic heart disease, unspecified	1	428	411.8	0.140712472794703	650	0.144439062745677	5.59263826398843e-249
Congestive heart failure; nonhypertensive	Peripheral vascular disease	1	428	443	0.128452325786651	620	0.0953613077823027	3.22335128198978e-128
Congestive heart failure; nonhypertensive	Peripheral vascular disease, unspecified	1	428	443.9	0.159059737205869	387	0.0878224214237221	1.5204199406912e-102
Congestive heart failure; nonhypertensive	Unstable angina (intermediate coronary syndrome)	1	428	411.1	0.140712472794703	797	0.128053472314692	1.18385933462624e-216
Contracture of palmar fascia [Dupuytrens disease]	Disorders of muscle, ligament, and fascia	16	728.71	728	6.03696849308553	962	0.777335423097284	0
Contracture of palmar fascia [Dupuytrens disease]	Fasciitis	21	728.71	728.7	7.47405570408371	962	0.834194778210784	0
Convulsions	Epilepsy, recurrent seizures, convulsions	1	345.3	345	0.681762421962372	1235	0.662297086721119	0
Corneal dystrophy	Corneal opacity and other disorders of cornea	2	364.5	364	10.750092130562	1	0.707102857251767	3.34754198259013e-05
Coronary atherosclerosis	Dementias	1	411.4	290.1	0.442718872423573	323	0.0153728157367015	7.49061287546434e-06
Coronary atherosclerosis	Disorders of lipoid metabolism	9	411.4	272	1.85646423141208	23	0.0192592485237315	2.62774164809329e-06
Coronary atherosclerosis	Essential hypertension	2	411.4	401.1	0.130759168587131	2760	0.199299206000472	0
Coronary atherosclerosis	Heart failure NOS	1	411.4	428.2	0.166132477258361	1409	0.194427617611972	0
Coronary atherosclerosis	Hyperlipidemia	9	411.4	272.1	1.86237378594556	23	0.0192592485237315	2.0839854100835e-06
Coronary atherosclerosis	Hypertension	2	411.4	401	0.130759168587131	2789	0.202750177748511	0
Coronary atherosclerosis	Hypothyroidism	2	411.4	244	0.233560670076101	385	0.0455797278606798	2.05090926301499e-34
Coronary atherosclerosis	Hypothyroidism NOS	2	411.4	244.4	0.236763496423457	362	0.0478345245162829	5.13280197991358e-37
Coronary atherosclerosis	Ischemic Heart Disease	27	411.4	411	3.23646920742299	4530	0.454892134440741	0
Coronary atherosclerosis	Myocardial infarction	19	411.4	411.2	2.95982499784867	2828	0.336056223791164	0
Coronary atherosclerosis	Neurological disorders	1	411.4	292	0.167332005306815	126	0.0247533564005431	2.2275805516328e-11
Coronary atherosclerosis	Occlusion and stenosis of precerebral arteries	1	411.4	433.1	0.20712315177208	203	0.0645343591457512	1.77358351481339e-53
Coronary atherosclerosis	Other acute and subacute forms of ischemic heart disease	1	411.4	411.9	0.22494443758404	36	0.0498951845316212	5.39631880097458e-23
Coronary atherosclerosis	Other chronic ischemic heart disease, unspecified	16	411.4	411.8	2.42146449443205	640	0.217089386292076	0
Coronary atherosclerosis	Peripheral vascular disease	2	411.4	443	0.501811368795649	382	0.0848922969885824	9.58452309531226e-94
Coronary atherosclerosis	Peripheral vascular disease, unspecified	2	411.4	443.9	0.609868398264452	251	0.0824670065707286	1.08766716230436e-80
Coronary atherosclerosis	Unstable angina (intermediate coronary syndrome)	5	411.4	411.1	1.26790287731392	1211	0.333853138521911	0
Curvature of spine	Kyphoscoliosis and scoliosis	5	737	737.3	17.2794237213212	2	0.816492049907835	2.49025801539278e-09
Cyst of kidney, acquired	Other disorders of the kidney and ureters	1	586.2	586	1.34164078649987	280	0.572120074026769	0
Cystitis	Cystitis and urethritis	2	592.1	592	0.444959013639538	3874	1	0
Decreased white blood cell count	Neutropenia	4	288.1	288.11	4.93	773	1	0
Degeneration of macula and posterior pole of retina	Macular degeneration (senile) of retina NOS	9	362.2	362.29	9.05	3742	1	0
Degeneration of macula and posterior pole of retina	Other retinal disorders	2	362.2	362	0.425995212626689	3742	0.923212116521091	0
Degenerative skin conditions and other dermatoses	Other non-epithelial cancer of skin	2	702	172.2	0.500762980001511	22	0.0425572971887503	3.77941255749066e-10
Degenerative skin conditions and other dermatoses	Seborrheic keratosis	2	702	702.2	0.262341512251827	71	0.888100447513303	2.16821118814333e-204
Degenerative skin conditions and other dermatoses	Skin cancer	2	702	172	0.497875939164553	28	0.0454136975276899	1.09279676018829e-11
Delirium dementia and amnestic and other cognitive disorders	Delirium due to conditions classified elsewhere	1	290	290.2	0.596238207430554	158	0.161659171313077	5.62627888766966e-191
Delirium dementia and amnestic and other cognitive disorders	Dementias	1	290	290.1	1.05166534601079	5041	0.938968172691007	0
Delirium dementia and amnestic and other cognitive disorders	Neurological disorders	1	290	292	0.397492138287036	359	0.103955126317732	7.68018858584052e-126
Delirium dementia and amnestic and other cognitive disorders	Unstable angina (intermediate coronary syndrome)	1	290	411.1	0.332565782966318	223	0.0177693143923758	3.66255235091735e-07
Delirium dementia and amnestic and other cognitive disorders	Vascular dementia	1	290	290.16	1.01341008481266	1091	0.427020193953334	0
Dementias	Neurological disorders	1	290.1	292	0.529150262212918	346	0.108445388817355	2.81989224756904e-131
Dementias	Unstable angina (intermediate coronary syndrome)	1	290.1	411.1	0.442718872423573	212	0.0207582519029279	4.85721137536786e-09
Dementias	Vascular dementia	1	290.1	290.16	1.3490737563232	1091	0.454776004525828	0
Depression	Mood disorders	10	296.2	296	5.30556668751963	3566	0.902828426171483	0
Dermatitis herpetiformis	Erythematous conditions	1	695.21	695	0.697137002317335	4	0.666648168239492	7.17966757061021e-13
Dermatophytosis	Dermatophytosis / Dermatomycosis	1	110.1	110	0.494974746830583	17	1	6.04679496690016e-66
Diabetes mellitus	Diabetic retinopathy	1	250	250.7	0.284604989415154	559	0.227070810477215	0
Diabetes mellitus	Diffuse diseases of connective tissue	1	250	709	0.148323969741913	151	0.239617556440094	2.35500865970519e-07
Diabetes mellitus	Hypoglycemia	1	250	251.1	0.324653661614959	286	0.145935401167246	7.46871601247871e-219
Diabetes mellitus	Nephrotic syndrome without mention of glomerulonephritis	1	250	580.2	0.291547594742265	171	0.0854076479808249	7.47809532735039e-84
Diabetes mellitus	Obesity	1	250	278.1	0.122474487139159	715	0.124819407150455	9.23836941361958e-206
Diabetes mellitus	Other disorders of pancreatic internal secretion	1	250	251	0.324653661614959	323	0.149520646726807	1.46015136628782e-231
Diabetes mellitus	Overweight, obesity and other hyperalimentation	1	250	278	0.122474487139159	860	0.139040181713549	4.21229715590015e-254
Diabetes mellitus	Peripheral angiopathy in diseases classified elsewhere	1	250	443.7	0.276586333718787	577	0.223109398362594	0
Diabetes mellitus	Sleep apnea	1	250	327.3	0.104880884817015	448	0.0313619831255977	1.30707044123818e-18
Diabetes mellitus	Sleep disorders	1	250	327	0.1	536	0.0309866631155809	2.14840245664758e-18
Diabetes mellitus	Type 2 diabetes	17	250	250.2	2.75276802733015	7308	0.853828929676111	0
Diabetic retinopathy	Hypoglycemia	1	250.7	251.1	0.35	66	0.147749078943824	2.09677324519246e-77
Diabetic retinopathy	Other disorders of pancreatic internal secretion	1	250.7	251	0.35	69	0.140672864713927	1.27771868147079e-76
Diabetic retinopathy	Type 1 diabetes	3	250.7	250.1	1.6726297440939	558	0.461466422986765	0
Diabetic retinopathy	Type 1 diabetes with ketoacidosis	3	250.7	250.11	1.99642955165163	65	0.224449248530813	2.84507904408992e-103
Diabetic retinopathy	Type 1 diabetes with renal manifestations	2	250.7	250.12	1.85157163244121	67	0.220185869346922	5.97430399250292e-104
Diabetic retinopathy	Type 2 diabetes	1	250.7	250.2	0.289309522829789	559	0.265944151790864	0
Diabetic retinopathy	Type 2 diabetes with ophthalmic manifestations	5	250.7	250.23	6.07463115853868	558	0.66874453932651	0
Diffuse diseases of connective tissue	Diseases of esophagus	1	709	530	0.125671529525718	233	0.329995309091472	1.07222740245835e-18
Diffuse diseases of connective tissue	Esophagitis, GERD and related diseases	1	709	530.1	0.125059985606908	199	0.303431291510816	1.89294425652803e-16
Diffuse diseases of connective tissue	Other arthropathies	1	709	716	0.0822192191643779	173	0.360184334084247	4.40280137073928e-39
Diffuse diseases of connective tissue	Other tests	1	709	1010	0.129383151917087	871	1	0
Diffuse diseases of connective tissue	Sicca syndrome	2	709	709.2	0.700781284425774	43	1	1.32890664560359e-86
Diffuse diseases of connective tissue	Unspecified diffuse connective tissue disease	5	709	709.7	1.22967693749927	881	1	0
Diffuse diseases of connective tissue	Unspecified monoarthritis	1	709	716.2	0.114017542509914	51	0.186783965346772	3.02817668767448e-11
Diseases of esophagus	Enthesopathy	1	530	726.1	0.111400179533069	1459	0.0747605271503931	1.23651924118666e-95
Diseases of esophagus	Esophagitis, GERD and related diseases	13	530	530.1	1.24431548455044	10788	0.905381341620739	0
Diseases of esophagus	GERD	2	530	530.11	0.184754092215822	3338	0.481514773275559	0
Diseases of esophagus	Hematuria	1	530	593	0.100354925694313	677	0.0335920854680833	1.67499473335712e-21
Diseases of esophagus	Other anemias	1	530	285	0.0857165872706872	1248	0.0588028473761723	6.23002399635667e-61
Diseases of esophagus	Other arthropathies	1	530	716	0.0828371897157309	1310	0.0688258671745083	1.59013885790238e-81
Diseases of esophagus	Peripheral enthesopathies and allied syndromes	1	530	726	0.0974166310236604	2303	0.0843776305026098	4.72589636840496e-124
Diseases of esophagus	Reflux esophagitis	1	530	530.14	0.0576020832956587	6833	0.70323449182159	0
Diseases of hair and hair follicles	Diseases of sebaceous glands	4	704	706	6.05926955878847	3	0.327259621458395	2.19965706261313e-10
Diseases of hair and hair follicles	Sebaceous cyst	4	704	706.2	6.11874317888062	3	0.499975027123303	1.83401433913349e-12
Diseases of pancreas	Obstruction of bile duct	1	577	575.2	0.456946386351834	37	0.0661913649903899	1.15380570693053e-28
Diseases of pancreas	Other biliary tract disease	1	577	575	0.472440472440709	97	0.0973038168911992	1.04566303175737e-66
Diseases of pancreas	Other disorders of biliary tract	1	577	575.8	0.498397431775084	26	0.0596582709572118	5.70463449975606e-22
Diseases of sebaceous glands	Sebaceous cyst	20	706	706.2	13.5821007998212	3	0.654639138833688	1.00037145770951e-12
Disorders of function of stomach	Dyspepsia and other specified disorders of function of stomach	1	536	536.8	6.04979338490167	124	0.524568159898608	4.50933126219211e-294
Disorders of lipoid metabolism	Hypercholesterolemia	29	272	272.11	3.5425566805406	83	0.743586914170875	7.11373394677624e-243
Disorders of lipoid metabolism	Hyperlipidemia	29	272	272.1	3.51795261923708	150	1	0
Disorders of menstruation and other abnormal bleeding from female genital tract	Irregular menstrual cycle/bleeding	8	626	626.1	2.18865183642233	247	0.820956538807387	0
Disorders of muscle, ligament, and fascia	Fasciitis	16	728	728.7	5.80519070261275	1376	0.931839233955103	0
Disorders of parathyroid gland	Hyperparathyroidism	3	252	252.1	2.62200369206833	9	1	9.73599335108176e-39
Disorders of plasma protein metabolism	Macroglobulinemia	1	270.3	270.35	3.3166247903554	95	1	1.00515253811049e-308
Disorders of plasma protein metabolism	Paraproteinemia	1	270.3	270.32	9.2951600308978	6	0.925814961850819	2.37131080921443e-18
Disorders of sweat glands	Hyperhidrosis	2	705	705.8	4.09517127994852	133	0.974641516904174	0
Disorders of the globe	Progressive myopia	1	360	360.2	3.2310988842807	1	1	1.11584750807081e-05
Disorders of the pituitary gland and its hypothalamic control	Pituitary hyperfunction	1	253	253.1	6.95701085237044	14	1	6.07305422951065e-58
Diverticulosis	Diverticulosis and diverticulitis	45	562.1	562	3.43375271860586	1	1	1.11584750807081e-05
Dizziness and giddiness (Light-headedness and vertigo)	Vertiginous syndromes and other disorders of vestibular system	1	386.9	386	0.173205080756888	3725	0.997071845826264	0
Duodenal ulcer	Duodenitis	1	531.3	535.6	0.150996688705415	78	0.0797627628212924	5.86833666910512e-49
Duodenal ulcer	Peptic ulcer (excl. esophageal)	2	531.3	531	0.252077084108861	961	0.442845243843081	0
Duodenitis	Peptic ulcer (excl. esophageal)	1	535.6	531	0.109544511501033	218	0.0935179273319129	1.54356828563079e-92
Dyschromia and Vitiligo	Other dyschromia	2	694	694.2	0.94978785444947	14	1	1.23890306281704e-55
Edema	Symptoms involving skin and other integumentary tissue	3	782.3	782	4.11231977502329	542	1	0
Emphysema	Myocardial infarction	1	496.1	411.2	0.558569601750758	240	0.0314887796391225	4.15612795660542e-18
Emphysema	Obstructive chronic bronchitis	1	496.1	496.21	0.240831891575846	586	0.309974253107152	0
Enthesopathy	Other arthropathies	1	726.1	716	0.126412024744484	1392	0.186897210067375	0
Enthesopathy	Peripheral enthesopathies and allied syndromes	2	726.1	726	0.471770575901255	6098	0.751805209709658	0
Epilepsy	Partial epilepsy	1	345.1	345.12	2.19089023002066	640	0.685020456458824	0
Erythematosquamous dermatosis	Seborrheic dermatitis	1	690	690.1	19.8997487421324	13	1	2.59131440111466e-55
Erythematous conditions	Lupus (localized and systemic)	2	695	695.4	0.843762248877568	4	0.942819506613127	7.17966757061457e-13
Erythematous conditions	Systemic lupus erythematosus	2	695	695.42	0.879216864644404	2	0.471386208587285	8.68103944165439e-07
Esophagitis, GERD and related diseases	GERD	3	530.1	530.11	1.80882374795796	3338	0.53183642200268	0
Esophagitis, GERD and related diseases	Hematuria	1	530.1	593	0.0998665776590614	569	0.0303123629068442	8.74276918161966e-18
Esophagitis, GERD and related diseases	Other anemias	1	530.1	285	0.0852994724485445	1068	0.0557909176445387	1.45917079392777e-54
Esophagitis, GERD and related diseases	Reflux esophagitis	1	530.1	530.14	0.0589576118919347	6833	0.776727395953088	0
Essential hypertension	Hypertension	49	401.1	401	3.56346752614182	21585	1	0
Essential hypertension	Hypothyroidism	2	401.1	244	0.196125428727578	1827	0.110243084475448	8.30992928287026e-207
Essential hypertension	Hypothyroidism NOS	2	401.1	244.4	0.198967655157933	1696	0.112830281600201	7.00494677843453e-215
Essential hypertension	Ischemic Heart Disease	4	401.1	411	0.289039451082904	8186	0.244619430389772	0
Essential hypertension	Myocardial infarction	3	401.1	411.2	0.288278723590115	5104	0.175027070180774	0
Essential hypertension	Obesity	1	401.1	278.1	0.0660908465674332	983	0.0931775245625381	3.16967772984462e-145
Essential hypertension	Osteoarthrosis NOS	1	401.1	740.9	0.0571314274283428	1568	0.0697526934466662	6.46119344891272e-87
Essential hypertension	Other chronic ischemic heart disease, unspecified	3	401.1	411.8	0.259055055480589	869	0.0973272276798516	3.88107125846358e-156
Essential hypertension	Overweight, obesity and other hyperalimentation	1	401.1	278	0.0657267069006199	1131	0.0960459552419582	4.85171460403395e-155
Essential hypertension	Secondary malignancy of lymph nodes	1	401.1	198.1	0.0793725393319377	418	0.0263557382139478	3.70000163487398e-14
Essential hypertension	Tobacco use disorder	1	401.1	318	0.0573236425918661	377	0.0529686650356202	1.3637416486076e-48
Essential hypertension	Urinary calculus	1	401.1	594	0.0996995486449161	832	0.0462322701335068	2.02517317736215e-39
Gastric ulcer	Peptic ulcer (excl. esophageal)	1	531.2	531	0.405585995813465	1175	0.490265291726557	0
Genital prolapse	Prolapse of vaginal walls	4	618	618.1	0.473292987532817	2960	0.949273811843323	0
Genital prolapse	Uterine leiomyoma	1	618	218.1	0.134164078649987	192	0.0603064454296854	2.44693846820608e-47
Genital prolapse	Uterine/Uterovaginal prolapse	6	618	618.2	0.74766532822193	1291	0.620996559207509	0
Gingival and periodontal diseases	Periodontitis (acute or chronic)	1	523	523.3	3.9420806688854	1	0.707102857251767	2.2316945222034e-05
Glaucoma	Open-angle glaucoma	4	365	365.1	4.48151350331617	4364	0.759997028098284	0
Glaucoma	Primary open angle glaucoma	4	365	365.11	4.48136091944785	2933	0.617918557840135	0
Gout and other crystal arthropathies	Type 2 diabetes	1	274	250.2	0.115152073363878	439	0.0762964681797743	4.48596385291893e-83
Gout	Gout and other crystal arthropathies	8	274.1	274	3.90045163695523	1578	0.885684234450653	0
Gout	Type 2 diabetes	1	274.1	250.2	0.124899959967968	379	0.0777942424270841	2.31452455714374e-83
Graves disease	Secondary hypothyroidism	1	242.1	244.1	0.585804290413331	7	0.0295187804784492	1.33886181939951e-06
Graves disease	Sicca syndrome	2	242.1	709.2	1.39577164309157	5	0.0373140529741735	1.26218561134879e-06
Graves disease	Thyrotoxicosis with or without goiter	2	242.1	242	1.29194007905031	389	0.645845766807389	0
Heart failure NOS	Ischemic Heart Disease	1	428.2	411	0.13856406460551	4687	0.324052707777171	0
Heart failure NOS	Myocardial infarction	1	428.2	411.2	0.158745078663875	3556	0.313828155418416	0
Heart failure NOS	Other acute and subacute forms of ischemic heart disease	1	428.2	411.9	0.162480768092719	27	0.0249559641930525	2.49184280502392e-09
Heart failure NOS	Other aneurysm	1	428.2	442	0.142828568570857	80	0.0196854137627017	7.72237404653743e-08
Heart failure NOS	Other chronic ischemic heart disease, unspecified	1	428.2	411.8	0.146969384566991	598	0.146103624574178	3.9270810554868e-243
Heart failure NOS	Peripheral vascular disease	1	428.2	443	0.134164078649987	576	0.0996832882558364	2.11470665937017e-134
Heart failure NOS	Peripheral vascular disease, unspecified	1	428.2	443.9	0.166132477258361	354	0.0889990631448242	2.60808861943172e-101
Heart failure NOS	Unstable angina (intermediate coronary syndrome)	1	428.2	411.1	0.146969384566991	763	0.138105206345261	2.66164131501784e-238
Heart valve disorders	Mitral valve disease	1	395	394.2	1.24096736459909	1207	0.651612338746255	0
Heart valve disorders	Nonrheumatic mitral valve disorders	1	395	395.1	1.19582607431014	1498	0.727115773376327	0
Heart valve disorders	Rheumatic disease of the heart valves	2	395	394	1.27972200755611	1716	0.935188748919932	0
Hematuria	Other anemias	1	593	285	0.125273035140581	449	0.0581619061278931	5.95269970515164e-53
Hematuria	Purpura and other hemorrhagic conditions	1	593	287	0.157162336455017	56	0.0178580533038335	1.53705636828564e-06
Hereditary hemolytic anemias	Other hereditary hemolytic anemias	1	282	282.9	20.3960780543711	16	1	3.68181072419563e-59
Hypercholesterolemia	Hyperlipidemia	29	272.11	272.1	3.53755448543623	83	0.743586914170875	1.45423665381112e-243
Hypertension	Hypothyroidism	2	401	244	0.196125428727578	1861	0.114542156889535	5.68677774460945e-208
Hypertension	Hypothyroidism NOS	2	401	244.4	0.198967655157933	1723	0.116437188321157	2.76610092452274e-214
Hypertension	Ischemic Heart Disease	4	401	411	0.289039451082904	8359	0.255788703098522	0
Hypertension	Myocardial infarction	3	401	411.2	0.288278723590115	5229	0.18465490055781	0
Hypertension	Obesity	1	401	278.1	0.0660908465674332	998	0.0958681681015207	6.04215404872266e-145
Hypertension	Osteoarthrosis NOS	1	401	740.9	0.0571314274283428	1596	0.073211140118982	5.73885663087206e-86
Hypertension	Other chronic ischemic heart disease, unspecified	3	401	411.8	0.259055055480589	888	0.101093641368969	7.32146268141894e-160
Hypertension	Overweight, obesity and other hyperalimentation	1	401	278	0.0657267069006199	1161	0.100999409131355	5.92134966128077e-161
Hypertension	Secondary malignancy of lymph nodes	1	401	198.1	0.0793725393319377	429	0.0288012092114689	1.44793201018608e-14
Hypertension	Tobacco use disorder	1	401	318	0.0573236425918661	383	0.0546485601954378	1.72582730544207e-48
Hypertension	Urinary calculus	1	401	594	0.100399203184089	843	0.0480450755084046	6.97824699710828e-38
Hypertensive chronic kidney disease	Hypertensive heart and/or renal disease	2	401.22	401.2	7.04832088752831	515	0.585501228857283	0
Hyperventilation	Respiratory abnormalities	2	513.4	513	8.00803813318023	195	1	0
Hypoglycemia	Nephrotic syndrome without mention of glomerulonephritis	1	251.1	580.2	0.556776436283002	14	0.0403387631118613	1.57263705355663e-11
Hypoglycemia	Other anemias	1	251.1	285	0.199643432148418	75	0.040458403650906	6.68514745265554e-22
Hypoglycemia	Other disorders of pancreatic internal secretion	8	251.1	251	5.04370862220021	338	0.914340486810423	0
Hypoglycemia	Peripheral angiopathy in diseases classified elsewhere	1	251.1	443.7	0.52820450584977	49	0.103510070345941	4.94592347048292e-49
Hypoglycemia	Type 1 diabetes	1	251.1	250.1	0.414125584816973	182	0.188495651026082	1.66654090389579e-186
Hypoglycemia	Type 1 diabetes with ketoacidosis	1	251.1	250.11	0.545435605731786	24	0.105479948097492	4.51670663336359e-32
Hypoglycemia	Type 1 diabetes with renal manifestations	1	251.1	250.12	0.722149568995232	20	0.0831036770309956	2.22121264891318e-24
Hypoglycemia	Type 2 diabetes	1	251.1	250.2	0.294618397253125	253	0.15001606428047	1.90902476763178e-199
Hypoglycemia	Type 2 diabetes with ophthalmic manifestations	2	251.1	250.23	1.16884438496101	79	0.116066625450264	1.04420250371563e-71
Hypothyroidism NOS	Ischemic Heart Disease	2	244.4	411	0.211224009561099	1145	0.0596018637993247	3.87944648417721e-63
Hypothyroidism NOS	Megaloblastic anemia	1	244.4	281.1	0.379473319220205	53	0.0273373808959162	1.27294349930376e-11
Hypothyroidism NOS	Myocardial infarction	2	244.4	411.2	0.27096164747596	675	0.0352602455454286	2.24130169982265e-23
Hypothyroidism NOS	Other chronic ischemic heart disease, unspecified	2	244.4	411.8	0.226050140688701	105	0.0185856627552617	2.59085873176469e-07
Hypothyroidism NOS	Pernicious anemia	1	244.4	281.11	0.442718872423573	23	0.0195750546419319	1.70901003150554e-06
Hypothyroidism NOS	Secondary malignancy of lymph nodes	1	244.4	198.1	0.14142135623731	90	0.0198382279501413	6.3135200874745e-08
Hypothyroidism NOS	Thyroid cancer	1	244.4	193	0.325576411921994	27	0.0254116976481986	3.27200883402177e-09
Hypothyroidism	Hypothyroidism NOS	8	244	244.4	1.86448926285966	3554	0.941773554974451	0
Hypothyroidism	Ischemic Heart Disease	2	244	411	0.208314898063694	1252	0.0589318827663041	4.17127685881036e-62
Hypothyroidism	Megaloblastic anemia	1	244	281.1	0.379473319220205	58	0.0279346534186143	3.35123337231844e-12
Hypothyroidism	Myocardial infarction	2	244	411.2	0.267206000682057	739	0.0345247345592713	1.31388963825688e-22
Hypothyroidism	Other chronic ischemic heart disease, unspecified	2	244	411.8	0.222928411715719	111	0.01694010882039	1.93274932702651e-06
Hypothyroidism	Pernicious anemia	1	244	281.11	0.442718872423573	27	0.02220574358574	7.93316191383496e-08
Hypothyroidism	Secondary malignancy of lymph nodes	1	244	198.1	0.137840487520902	92	0.0169281990422858	2.35712205168759e-06
Hypothyroidism	Thyroid cancer	1	244	193	0.317332633052449	36	0.0338847987160683	3.32348481605747e-14
Infertility, male	Male infertility and abnormal spermatozoa	1	609.1	609	8.44985206971104	309	1	0
Inflammation of eyelids	Inflammation of the eye	1	371.3	371	0.174355957741627	3	0.654639138833688	1.37551075435025e-12
Inflammation of the eye	Other inflammatory spondylopathies	1	371	715	0.92951600308978	6	0.494813982809302	3.48237794042931e-20
Inflammation of the eye	Uveitis, noninfectious or NOS	1	371	371.1	0.692820323027551	7	1	3.58326983196675e-29
Inflammatory bowel disease and other gastroenteritis and colitis	Regional enteritis	4	555	555.1	3.39043647018431	506	1	0
Inflammatory bowel disease and other gastroenteritis and colitis	Ulcerative colitis	14	555	555.2	10.4393445640027	1868	1	0
Insomnia	Organic or persistent insomnia	1	327.4	327.41	10.899541274751	55	0.67675881321481	3.42391394209092e-165
Iron deficiency anemias	Iron deficiency anemias, unspecified or not due to blood loss	8	280	280.1	4.00792015380236	1365	0.646853532448058	0
Ischemic Heart Disease	Myocardial infarction	22	411	411.2	2.94254142535061	11820	0.768250255404841	0
Ischemic Heart Disease	Occlusion and stenosis of precerebral arteries	1	411	433.1	0.174413302244984	573	0.0812065586993056	3.10480556934946e-105
Ischemic Heart Disease	Other acute and subacute forms of ischemic heart disease	1	411	411.9	0.187616630392937	92	0.063208258611141	3.68234361996365e-64
Ischemic Heart Disease	Other aneurysm	1	411	442	0.164924225024706	245	0.049141641682957	3.65401798714111e-40
Ischemic Heart Disease	Other chronic ischemic heart disease, unspecified	24	411	411.8	2.83724262767758	1578	0.263966149296657	0
Ischemic Heart Disease	Peripheral vascular disease	2	411	443	0.429873875545647	1123	0.112802494121362	2.73746333674594e-202
Ischemic Heart Disease	Peripheral vascular disease, unspecified	2	411	443.9	0.522287493769675	716	0.10997520871867	4.73068606049112e-185
Ischemic Heart Disease	Unstable angina (intermediate coronary syndrome)	4	411	411.1	0.970166355742355	2522	0.335502141500221	0
Large cell lymphoma	Non-Hodgkins lymphoma	1	202.24	202.2	0.324037034920393	118	0.362145188717582	1.88291720075871e-240
Leukemia	Multiple myeloma	2	204	204.4	2.55371781466108	487	0.662184407304469	0
Lipoma	Other disorders of soft tissues	1	214	729	0.504975246918104	97	0.0172225271514862	1.48111310479172e-06
Lipoma	Pulmonary heart disease	1	214	415	0.667083203206317	53	0.0191898112222879	3.84966258828547e-07
Liver abscess and sequelae of chronic liver disease	Other chronic nonalcoholic liver disease	1	571.8	571.5	0.368781778291715	51	0.187671144076673	2.08175068786125e-76
Liver abscess and sequelae of chronic liver disease	Portal hypertension	2	571.8	571.81	7.20269046250411	23	0.298185714071878	1.33217437742463e-59
Lupus (localized and systemic)	Systemic lupus erythematosus	6	695.4	695.42	8.34752461074076	2	1	1.49415480923331e-09
Lymphadenitis	Other diseases of blood and blood-forming organs	1	289.4	289	0.129614813968157	574	0.695088540740671	0
Lymphoid leukemia	Lymphoid leukemia, chronic	4	204.1	204.12	2.40291708818082	280	0.853418076741948	0
Lymphoid leukemia	Non-Hodgkins lymphoma	1	204.1	202.2	0.242693221990232	123	0.20512119011964	1.59732972474944e-148
Lymphoid leukemia, chronic	Non-Hodgkins lymphoma	1	204.12	202.2	0.254165300542777	82	0.159570958965464	4.55903726561862e-95
Macular degeneration (senile) of retina NOS	Other retinal disorders	2	362.29	362	0.425995212626689	3742	0.923212116521091	0
Malignant neoplasm of bladder	Other disorders of bladder	1	189.21	596	0.125857061780418	105	0.0424031207092605	1.39115229196213e-24
Malignant neoplasm of bladder	Peptic ulcer (excl. esophageal)	1	189.21	531	0.14142135623731	101	0.0173267552366103	1.2941965374761e-06
Malignant neoplasm of female breast	Secondary malignancy of lymph nodes	1	174.11	198.1	0.176635217326557	273	0.142671661506161	1.97320813806375e-165
Malignant neoplasm of other and ill-defined sites within the digestive organs and peritoneum	Malignant neoplasm of rectum, rectosigmoid junction, and anus	3	159	153.3	0.458679425136441	40	0.0398001832364586	2.92342409501829e-17
Malignant neoplasm of ovary	Malignant neoplasm of ovary and other uterine adnexa	4	184.11	184.1	6.29	459	0.816946692655479	0
Malignant neoplasm, other	Other non-epithelial cancer of skin	1	195.1	172.2	0.166583312489577	40	0.0164125832220927	1.22925824011724e-05
Malignant neoplasm, other	Skin cancer	1	195.1	172	0.154919333848297	59	0.0214648549847145	1.8698597482173e-08
Manlignant and unknown neoplasms of brain and nervous system	Skin cancer	1	191	172	1.02176318195558	51	0.0208422611662548	5.74185894107822e-08
Megaloblastic anemia	Other deficiency anemia	5	281.1	281	6.41250595237582	469	0.836350462315964	0
Megaloblastic anemia	Pernicious anemia	3	281.1	281.11	0.988414205260036	187	0.630452369630269	0
Melanomas of skin	Melanomas of skin, dx or hx	25	172.11	172.1	14.28	1160	1	0
Melanomas of skin	Other non-epithelial cancer of skin	9	172.11	172.2	2.61082937648094	229	0.120479474839821	6.12794398969068e-126
Melanomas of skin	Skin cancer	8	172.11	172	2.52677022139408	1160	0.577230509283682	0
Melanomas of skin, dx or hx	Other non-epithelial cancer of skin	9	172.1	172.2	2.61082937648094	229	0.120479474839821	6.12794398969068e-126
Melanomas of skin, dx or hx	Skin cancer	8	172.1	172	2.52677022139408	1160	0.577230509283682	0
Mitral valve disease	Nonrheumatic mitral valve disorders	3	394.2	395.1	3.34297307045255	1207	0.896160367585652	0
Mitral valve disease	Rheumatic disease of the heart valves	2	394.2	394	1.8096500529236	1207	1	0
Muscular dystrophies and other myopathies	Myopathy	1	359	359.2	6.01498129672903	206	0.836656666465535	0
Musculoskeletal symptoms referable to limbs	Other disorders of soft tissues	1	771	729	0.539166022668343	107	0.0303409961441614	2.69951366452688e-15
Musculoskeletal symptoms referable to limbs	Pain in limb	1	771	773	0.471487009365051	123	0.0427185677989938	3.76691337171095e-26
Musculoskeletal symptoms referable to limbs	Phlebitis and thrombophlebitis	1	771	451	1.09407495172863	69	0.0302684627236891	5.20101368904087e-14
Musculoskeletal symptoms referable to limbs	Phlebitis and thrombophlebitis of lower extremities	1	771	451.2	1.11982141433355	57	0.0255464188872727	1.12732371294502e-10
Musculoskeletal symptoms referable to limbs	Pneumonia	1	771	480	0.384967531098403	157	0.0185499393963335	1.28163850347305e-07
Musculoskeletal symptoms referable to limbs	Swelling of limb	4	771	771.1	3.00601543156434	30	0.203340800424233	7.65915262953682e-64
Myasthenia gravis	Myoneural disorders	1	358.1	358	8.13756720402357	1	1	1.11584750807081e-05
Myeloproliferative disease	Polycythemia vera	2	200	200.1	1.36967129484785	31	0.512306658756218	6.68107025619194e-92
Myocardial infarction	Other acute and subacute forms of ischemic heart disease	1	411.2	411.9	0.214941852602047	56	0.0452196923048027	1.57377855032769e-26
Myocardial infarction	Other aneurysm	1	411.2	442	0.188944436276912	181	0.0477203029597102	6.20563648819203e-35
Myocardial infarction	Other chronic ischemic heart disease, unspecified	16	411.2	411.8	2.53158325130635	1031	0.206506530074026	0
Myocardial infarction	Peripheral vascular disease	2	411.2	443	0.484890916471776	825	0.107769170599639	2.32881968366527e-169
Myocardial infarction	Peripheral vascular disease, unspecified	2	411.2	443.9	0.589231673796582	543	0.107641532375233	1.42120481971163e-157
Myocardial infarction	Unstable angina (intermediate coronary syndrome)	4	411.2	411.1	1.0938918621348	1606	0.254145602097179	0
Nephritis and nephropathy with pathological lesion	Nephritis and nephropathy without mention of glomerulonephritis	3	580.32	580.3	18.6	149	1	0
Nephrotic syndrome without mention of glomerulonephritis	Other anemias	1	580.2	285	0.278388218141501	66	0.0373211934542702	5.15561568346903e-19
Nephrotic syndrome without mention of glomerulonephritis	Other disorders of pancreatic internal secretion	1	580.2	251	0.556776436283002	19	0.0506207833429781	3.52722485526681e-16
Nephrotic syndrome without mention of glomerulonephritis	Peripheral angiopathy in diseases classified elsewhere	1	580.2	443.7	0.474341649025257	42	0.0934788074492368	2.53319799165247e-41
Nephrotic syndrome without mention of glomerulonephritis	Type 2 diabetes	1	580.2	250.2	0.264575131106459	164	0.0979078735778104	1.46271516268432e-95
Neurological disorders	Unstable angina (intermediate coronary syndrome)	1	292	411.1	0.167332005306815	80	0.0237432299717454	4.14486192363227e-10
Neurological disorders	Vascular dementia	1	292	290.16	0.509901951359279	93	0.0645349121342148	2.37470587971161e-41
Nevus, non-neoplastic	Vascular hamartomas and non-neoplastic nevi	2	217.1	217	10.936154172409	1	1	1.11584750807081e-05
Non-Hodgkins lymphoma	Other anemias	1	202.2	285	0.180277563773199	207	0.0701328982686121	2.22224156373766e-61
Nonrheumatic mitral valve disorders	Rheumatic disease of the heart valves	2	395.1	394	1.7514338496337	1242	0.922586130175798	0
Nonspecific abnormal findings on radiological and other examination of musculoskeletal system	Nonspecific abnormal findings on radiological and other examination of other intrathoracic organs (echocardiogram, etc)	1	793	793.2	3.29393381840012	44	0.849220417174564	1.79320687090228e-149
Nonspecific chest pain	Unstable angina (intermediate coronary syndrome)	1	418	411.1	0.06557438524302	875	0.131990998561387	2.41270985713491e-234
Nonspecific findings on examination of blood	Other abnormal blood chemistry	5	790	790.6	3.25641192911657	183	0.629762318120711	0
Nontoxic multinodular goiter	Nontoxic nodular goiter	6	241.2	241	2.63879455959408	13	1	2.59131440111466e-55
Nontoxic multinodular goiter	Toxic multinodular goiter	1	241.2	242.2	0.748331477354788	2	0.0798138573353843	2.18279663533111e-05
Nontoxic nodular goiter	Toxic multinodular goiter	1	241	242.2	0.632455532033676	2	0.0798138573353843	2.18279663533111e-05
Obesity	Osteoarthrosis NOS	1	278.1	740.9	0.0786638417571885	169	0.0287519535550027	9.01515046697189e-15
Obesity	Overweight, obesity and other hyperalimentation	18	278.1	278	7.38509037493224	1935	0.916758512361234	0
Obesity	Sleep apnea	1	278.1	327.3	0.128452325786651	411	0.156605450065546	6.34833268243338e-221
Obesity	Sleep disorders	1	278.1	327	0.122474487139159	443	0.147826387517445	7.21933460078847e-213
Obesity	Type 2 diabetes	1	278.1	250.2	0.128452325786651	687	0.148650037377175	3.8256869921684e-259
Obstruction of bile duct	Other biliary tract disease	1	575.2	575	0.599666574022598	305	0.565781500061405	0
Obstruction of bile duct	Other disorders of biliary tract	1	575.2	575.8	0.632613626157388	52	0.21450549223995	3.94683059828919e-84
Obstruction of bile duct	Other disorders of gallbladder	1	575.2	575.7	0.632613626157388	7	0.0299699387710677	1.14270590822129e-06
Obstructive chronic bronchitis	Other anemias	1	496.21	285	0.162018517460196	380	0.0459075276565079	7.8249592064726e-35
Obstructive chronic bronchitis	Symptoms concerning nutrition, metabolism, and development	1	496.21	1002	0.174499283666151	43	0.0210850265763072	6.84147750382681e-08
Occlusion and stenosis of precerebral arteries	Other chronic ischemic heart disease, unspecified	1	433.1	411.8	0.183139291251222	75	0.0406473867847574	2.63271002228319e-21
Open wounds of head; neck; and trunk	Other open wound of head and face	1	870	870.3	0.698212002188447	1	1	1.11584750807081e-05
Open-angle glaucoma	Primary open angle glaucoma	11	365.1	365.11	23.4793404866366	2933	0.813053913363756	0
Osteitis deformans [Pagets disease of bone]	Osteitis deformans and osteopathies associated with other disorders classified elsewhere	3	731.1	731	16.0922081201372	8	0.755903774537286	2.91104935518084e-32
Osteoarthritis; localized	Osteoarthrosis	4	740.1	740	0.450086617236672	11520	0.825492007922024	0
Osteoarthritis; localized	Osteoarthrosis, localized, primary	2	740.1	740.11	0.353062418328975	10322	0.939442605303633	0
Osteoarthrosis NOS	Overweight, obesity and other hyperalimentation	1	740.9	278	0.0782304288624318	189	0.027590876269443	5.40696277893424e-14
Osteoarthrosis	Osteoarthrosis NOS	2	740	740.9	0.133981858702312	4188	0.47601405376503	0
Osteoarthrosis	Osteoarthrosis, localized, primary	2	740	740.11	0.319347483836526	10322	0.775502362579593	0
Osteomyelitis	Unspecified osteomyelitis	1	710.1	710.19	8.18290901819151	101	1	2.48576027881296e-262
Osteomyelitis, periostitis, and other infections involving bone	Unspecified osteomyelitis	1	710	710.19	5.62849891178811	101	1	5.99848451116186e-262
Osteoporosis NOS	Osteoporosis, osteopenia and pathological fracture	4	743.11	743	1.46288600902448	3079	0.772103595839877	0
Osteoporosis	Osteoporosis NOS	5	743.1	743.11	1.6703983822348	3079	0.943825569514752	0
Osteoporosis	Osteoporosis, osteopenia and pathological fracture	7	743.1	743	2.53941828273495	3442	0.818057510602131	0
Other abnormal blood chemistry	Retention of urine	1	790.6	599.2	0.12	26	0.0246047964772321	9.05081260913362e-09
Other acute and subacute forms of ischemic heart disease	Other aneurysm	1	411.9	442	0.193390796058137	6	0.0247511857028996	1.96978543920822e-05
Other acute and subacute forms of ischemic heart disease	Other chronic ischemic heart disease, unspecified	1	411.9	411.8	0.198997487421324	15	0.0354692491103635	8.38258674495971e-11
Other and unspecified coagulation defects	Pulmonary heart disease	1	286.7	415	1.39749776386225	12	0.0190041491231571	1.94806325543475e-05
Other and unspecified disorders of back	Other unspecified back disorders	1	724	724.9	1.69705627484771	188	1	0
Other anemias	Other disorders of pancreatic internal secretion	1	285	251	0.200312256240101	83	0.0396853461627958	8.98197047560848e-22
Other anemias	Symptoms concerning nutrition, metabolism, and development	1	285	1002	0.134629120178363	124	0.0578923172780551	5.29040294394144e-41
Other anemias	Type 1 diabetes with renal manifestations	1	285	250.12	0.387040049607273	29	0.0204586872363317	3.11496019222704e-07
Other aneurysm	Other chronic ischemic heart disease, unspecified	1	442	411.8	0.174928556845359	27	0.019528436450003	1.35803380248883e-06
Other aneurysm	Peripheral vascular disease	1	442	443	0.159687194226713	63	0.0450045032124759	2.37778484003863e-23
Other aneurysm	Peripheral vascular disease, unspecified	1	442	443.9	0.197737199332852	46	0.0482010045966821	1.18946009450098e-22
Other arthropathies	Peripheral enthesopathies and allied syndromes	1	716	726	0.110544108843484	1855	0.177942767097799	0
Other arthropathies	Unspecified diffuse connective tissue disease	1	716	709.7	0.0967470929795826	154	0.0468234189734147	2.16607324528099e-31
Other arthropathies	Unspecified monoarthritis	4	716	716.2	0.276408391015511	1712	0.543416357446189	0
Other biliary tract disease	Other disorders of biliary tract	1	575	575.8	0.654064217030713	189	0.445091599832495	0
Other biliary tract disease	Other disorders of gallbladder	1	575	575.7	0.654064217030713	154	0.401693075981734	8.87467610284762e-311
Other chronic ischemic heart disease, unspecified	Peripheral vascular disease	2	411.8	443	0.467301915402412	167	0.0673654792144157	3.54324868402754e-53
Other chronic ischemic heart disease, unspecified	Peripheral vascular disease, unspecified	2	411.8	443.9	0.567612728614421	109	0.0635409879591866	6.65145242573532e-43
Other chronic ischemic heart disease, unspecified	Unstable angina (intermediate coronary syndrome)	4	411.8	411.1	1.04301386691671	365	0.164570606670659	2.46114877521739e-222
Other chronic nonalcoholic liver disease	Portal hypertension	1	571.5	571.81	0.433589667773576	13	0.161666651554187	2.16414861486326e-27
Other deficiency anemia	Pernicious anemia	2	281	281.11	0.562836127370863	187	0.52727913080847	0
Other diseases of respiratory system, NEC	Other diseases of respiratory system, not elsewhere classified	1	519.8	519	1.44913767461894	1283	0.948109408829726	0
Other disorders of biliary tract	Other disorders of gallbladder	1	575.8	575.7	0.69	5	0.0274663351467275	2.073359766171e-05
Other disorders of bladder	Other non-epithelial cancer of skin	1	596	172.2	0.106957935656967	105	0.0153676261028697	1.3246304747535e-05
Other disorders of circulatory system	Pneumonia	1	459	480	0.426614580154031	55	0.0297403723646726	8.32007970711703e-09
Other disorders of circulatory system	Pulmonary heart disease	6	459	415	2.09812003884029	24	0.0363292980226277	1.06688902534178e-10
Other disorders of pancreatic internal secretion	Peripheral angiopathy in diseases classified elsewhere	1	251	443.7	0.52820450584977	57	0.110028227156361	3.2099831229506e-56
Other disorders of pancreatic internal secretion	Type 1 diabetes	1	251	250.1	0.414125584816973	198	0.186608600685989	4.44412925062575e-192
Other disorders of pancreatic internal secretion	Type 1 diabetes with ketoacidosis	1	251	250.11	0.545435605731786	26	0.104304454497585	1.43815445374028e-33
Other disorders of pancreatic internal secretion	Type 1 diabetes with renal manifestations	1	251	250.12	0.724568837309472	21	0.0794968551404335	2.27915014838894e-24
Other disorders of pancreatic internal secretion	Type 2 diabetes	1	251	250.2	0.294618397253125	282	0.151655605122738	4.00997505430124e-208
Other disorders of pancreatic internal secretion	Type 2 diabetes with ophthalmic manifestations	2	251	250.23	1.17325568880513	83	0.110622119884344	2.46267028847413e-70
Other disorders of peritoneum	Peritoneal adhesions (postoperative) (postinfection)	3	568	568.1	2.45925445849815	91	0.935346795558052	3.71876925453016e-295
Other disorders of soft tissues	Pain in limb	1	729	773	0.445982062419555	718	0.0711860467006039	8.31707059079159e-80
Other disorders of soft tissues	Swelling of limb	2	729	771.1	2.31931994423566	30	0.0691204040830356	2.89471316188413e-36
Other disorders of tympanic membrane	Perforation of tympanic membrane	1	384	384.4	0.234520787991171	7	1	1.08583934302023e-31
Other inflammatory spondylopathies	Uveitis, noninfectious or NOS	1	715	371.1	2.01246117974981	6	0.494813982809302	5.27935945086466e-22
Other non-epithelial cancer of skin	Skin cancer	21	172.2	172	4.73254280114633	2420	0.839703865830815	0
Other symptoms of respiratory system	Shortness of breath	1	512	512.7	1.04498803820905	3387	1	0
Other symptoms/disorders or the urinary system	Urinary incontinence	1	599	599.4	0.257875939164553	4943	0.692629957579665	0
Other tests	Unspecified diffuse connective tissue disease	1	1010	709.7	0.14303845636751	871	0.909451150506584	0
Otitis media	Otitis media and Eustachian tube disorders	2	381.1	381	3.84106091519863	57	1	3.26970836677993e-194
Ovarian dysfunction	Polycystic ovaries	2	256	256.4	20.4618617764461	1	0.707102857251767	2.2316945222034e-05
Overweight, obesity and other hyperalimentation	Sleep apnea	1	278	327.3	0.128452325786651	420	0.143363992221516	1.40178670313049e-199
Overweight, obesity and other hyperalimentation	Sleep disorders	1	278	327	0.122474487139159	457	0.136213515084571	2.37882964961833e-193
Overweight, obesity and other hyperalimentation	Type 2 diabetes	1	278	250.2	0.128452325786651	780	0.153343681753386	6.83080251167084e-281
Pain in limb	Phlebitis and thrombophlebitis	1	773	451	0.904986187739901	340	0.0408297187154483	3.1024562461893e-28
Pain in limb	Phlebitis and thrombophlebitis of lower extremities	1	773	451.2	0.926282894152753	303	0.0390868575794376	6.32958427621428e-26
Peripheral angiopathy in diseases classified elsewhere	Type 2 diabetes	1	443.7	250.2	0.250998007960223	544	0.245409552160927	0
Peripheral vascular disease	Peripheral vascular disease, unspecified	3	443	443.9	1.8518821575017	1236	0.724476807931048	0
Peripheral vascular disease	Unstable angina (intermediate coronary syndrome)	2	443	411.1	0.484629114812489	245	0.0763282310133	8.24597531890252e-71
Peripheral vascular disease, unspecified	Unstable angina (intermediate coronary syndrome)	2	443.9	411.1	0.588437430592161	158	0.0713858190894702	1.16171659098017e-56
Phlebitis and thrombophlebitis of lower extremities	Pneumonia	1	451.2	480	0.756306816047562	769	0.0683009475126581	8.23813616893445e-77
Phlebitis and thrombophlebitis of lower extremities	Pulmonary heart disease	5	451.2	415	3.85314125605446	419	0.136023845100739	2.32049292778559e-186
Phlebitis and thrombophlebitis	Phlebitis and thrombophlebitis of lower extremities	15	451	451.2	9.25966240985279	2734	0.937458328198782	0
Phlebitis and thrombophlebitis	Pneumonia	1	451	480	0.738918128076447	860	0.0708897022639624	5.94348442021696e-83
Phlebitis and thrombophlebitis	Pulmonary heart disease	5	451	415	3.74894538278062	463	0.140709316418953	1.78507577272534e-202
Pneumococcal pneumonia	Pneumonia	1	480.11	480	0.655133574166368	1193	0.281018400558059	0
Pneumonia	Pulmonary heart disease	1	480	415	0.481040538832228	990	0.121365336368153	1.5362580638377e-215
Polyp of corpus uteri	Polyp of female genital organs	5	622.1	622	1.6889036658007	543	0.68542053293606	0
Polyp of female genital organs	Uterine leiomyoma	1	622	218.1	0.16431676725155	41	0.0155175487257122	2.92237142655641e-05
Prolapse of vaginal walls	Uterine leiomyoma	1	618.1	218.1	0.129614813968157	181	0.0607230943677713	4.68213089046468e-47
Prolapse of vaginal walls	Uterine/Uterovaginal prolapse	4	618.1	618.2	0.499263974158666	1010	0.506954648948433	0
Psoriasis and related disorders	Psoriasis vulgaris	3	696	696.41	4.19792554829758	2061	1	0
Psoriasis and related disorders	Psoriatic arthropathy	4	696	696.42	4.87306945700387	77	1	5.8117116669453e-127
Psoriasis vulgaris	Psoriatic arthropathy	3	696.41	696.42	4.13938781676373	45	0.109849668718672	2.66021772318409e-53
Psoriasis	Psoriasis and related disorders	9	696.4	696	11.4440081765607	2093	1	0
Psoriasis	Psoriasis vulgaris	3	696.4	696.41	4.20840855490961	2061	0.992145672442054	0
Psoriasis	Psoriatic arthropathy	4	696.4	696.42	4.88275608365877	77	0.189645604721496	5.8117116669453e-127
Purpura and other hemorrhagic conditions	Thrombocytopenia	1	287	287.3	1.54919333848297	556	0.855485000278104	0
Regional enteritis	Ulcerative colitis	2	555.1	555.2	3.1400482838325	329	0.331994610141615	0
Respiratory failure	Respiratory failure, insufficiency, arrest	1	509.1	509	1.19582607431014	1595	1	0
Respiratory failure	Respiratory insufficiency	2	509.1	509.2	1.50355804090684	221	0.369377717204535	0
Respiratory failure, insufficiency, arrest	Respiratory insufficiency	2	509	509.2	3.78709372096219	221	0.369377717204535	0
Rheumatoid arthritis	Rheumatoid arthritis and other inflammatory polyarthropathies	2	714.1	714	0.793721593922589	575	0.441987808460672	0
Secondary hypothyroidism	Thyrotoxicosis with or without goiter	1	244.1	242	0.456362429069995	15	0.0407176686366372	4.16871054688524e-12
Sicca syndrome	Thyrotoxicosis with or without goiter	2	709.2	242	1.11290335992051	7	0.0330233045623092	2.88713455234269e-07
Sleep apnea	Sleep disorders	3	327.3	327	2.41433035658735	2751	0.892350327236607	0
Sleep apnea	Type 2 diabetes	1	327.3	250.2	0.11	429	0.0486472208673262	3.86576255785629e-39
Sleep disorders	Type 2 diabetes	1	327	250.2	0.104880884817015	511	0.0495063058453596	4.25135613425854e-41
stress incontinence, female	Symptoms involving female genital tract	4	624.9	624	0.554197534065824	3559	0.997667492649485	0
stress incontinence, female	Urinary incontinence	2	624.9	599.4	0.22222251585075	3559	0.841720749267016	0
Symptoms involving female genital tract	Urinary incontinence	2	624	599.4	0.212212147737005	3559	0.839693540023037	0
Temporomandibular joint disorder, unspecified	Temporomandibular joint disorders	3	526.41	526.4	28.4987678721127	9	1	9.73599335107569e-40
Testicular dysfunction	Testicular hypofunction	1	257	257.1	0.847879708449259	2	1	2.49025801539301e-10
Type 1 diabetes with ketoacidosis	Type 1 diabetes with renal manifestations	1	250.11	250.12	1.64924225024706	25	0.160565930763288	3.59294006999233e-42
Type 1 diabetes with ketoacidosis	Type 2 diabetes with ophthalmic manifestations	3	250.11	250.23	2.01228403060643	68	0.155998858428473	1.37170912261855e-85
Type 1 diabetes with renal manifestations	Type 2 diabetes with ophthalmic manifestations	2	250.12	250.23	1.85046628901036	74	0.161663952464564	1.53471077152994e-92
Type 1 diabetes	Type 1 diabetes with ketoacidosis	2	250.1	250.11	1.8754087617453	147	0.236535532206029	1.34244397265134e-229
Type 1 diabetes	Type 1 diabetes with renal manifestations	2	250.1	250.12	2.0933147112141	162	0.248331288091803	3.66832268207358e-253
Type 1 diabetes	Type 2 diabetes with ophthalmic manifestations	3	250.1	250.23	1.67898930656734	732	0.400462325023741	0
Unspecified diffuse connective tissue disease	Unspecified monoarthritis	1	709.7	716.2	0.134164078649987	45	0.0233475051593273	4.79872139234914e-09
Uterine leiomyoma	Uterine/Uterovaginal prolapse	1	218.1	618.2	0.142828568570857	61	0.0270163339332938	1.26994062040344e-11
