# Supplementary material for: Phenome-wide association network demonstrates close connection with individual disease trajectories from the HUNT study
Source: PLoS One. 2024 Dec 27;19(12):e0311485. doi: 10.1371/journal.pone.0311485 (PMC11676826; doi:10.1371/journal.pone.0311485)
Supplement: S5 File — List of diseases in the directed network with columns Phenocode: phenocode of disease, Disease: disease name, Prev: prevalence in HUNT, Dprev: mortality rate in HUNT (number of death due to this disease divided by the prevalence, note that one disease has mortality rate >1, as a result of participants dying of this disease before a registered visit to the hospital or general practitioner), Category: phenocode category, Sink: (0/1) if the disease is a sink node, and Level: the phenocode level of the disease. (TXT) [file pone.0311485.s005.txt]

Phenocode	Disease	Dprev	Prev	Category	Sink	Level
411.3	Angina pectoris	0.0974107228799692	10389	circulatory system	0	1
411.4	Coronary atherosclerosis	0.468462246777164	4344	circulatory system	0	1
411.8	Other chronic ischemic heart disease, unspecified	1.26915389740173	1501	circulatory system	1	1
411.1	Unstable angina (intermediate coronary syndrome)	0.00407996736026112	2451	circulatory system	0	1
440.2	Atherosclerosis of the extremities	0.0769230769230769	3133	circulatory system	0	1
443.9	Peripheral vascular disease, unspecified	0.0609137055837563	1182	circulatory system	1	1
440	Atherosclerosis	0.433893684688778	4402	circulatory system	0	0
443	Peripheral vascular disease	0.034841628959276	2210	circulatory system	1	0
427.2	Atrial fibrillation and flutter	0.223994894703255	7835	circulatory system	0	1
428	Congestive heart failure; nonhypertensive	0.457635848570693	7766	circulatory system	0	0
174	Breast cancer	0.261958146487294	2676	neoplasms	0	0
610	Benign mammary dysplasias	0	135	genitourinary	1	0
174.1	Breast cancer [female]	0.329706717123936	2114	neoplasms	0	1
174.11	Malignant neoplasm of female breast	0.330488383119962	2109	neoplasms	0	2
172.2	Other non-epithelial cancer of skin	0.0581867388362652	2217	neoplasms	0	1
216	Benign neoplasm of skin	0	3906	neoplasms	1	0
172	Skin cancer	0.103425774877651	3065	neoplasms	0	0
198.1	Secondary malignancy of lymph nodes	0.0195729537366548	1124	neoplasms	1	1
747	Cardiac and circulatory congenital anomalies	0.188687035507845	2422	congenital anomalies	1	0
747.1	Cardiac congenital anomalies	0.187861271676301	2422	congenital anomalies	1	1
427	Cardiac dysrhythmias	0.191751135966445	14305	circulatory system	0	0
747.13	Congenital anomalies of great vessels	0.180503923998348	2421	congenital anomalies	1	2
250	Diabetes mellitus	0.303057964399817	8764	endocrine/metabolic	0	0
278.1	Obesity	0.0254604550379198	1846	endocrine/metabolic	0	1
443.7	Peripheral angiopathy in diseases classified elsewhere	0.00336134453781513	595	circulatory system	1	1
411.2	Myocardial infarction	0.552353695845258	10133	circulatory system	0	1
250.1	Type 1 diabetes	0.0219736316420296	2503	endocrine/metabolic	0	1
250.23	Type 2 diabetes with ophthalmic manifestations	0.000831946755407654	1202	endocrine/metabolic	1	2
530	Diseases of esophagus	0.00539329571855294	12052	digestive	0	0
716.9	Arthropathy NOS	0.00354019158683882	4802	musculoskeletal	1	1
411	Ischemic Heart Disease	0.551087632069608	16090	circulatory system	0	0
195	Cancer, suspected or other	2.32982456140351	570	neoplasms	1	0
426	Cardiac conduction disorders	0.042284459088413	1821	circulatory system	0	0
286	Coagulation defects	0.0680100755667506	397	hematopoietic	0	0
451	Phlebitis and thrombophlebitis	0.0499820208558073	2781	circulatory system	0	0
451.2	Phlebitis and thrombophlebitis of lower extremities	0.0537678207739308	2455	circulatory system	0	1
415	Pulmonary heart disease	0.3841547673883	2171	circulatory system	1	0
740.1	Osteoarthritis; localized	0.00556721730400657	10957	musculoskeletal	0	1
858	Complication of internal orthopedic device	0.0789473684210526	114	injuries & poisonings	1	0
740	Osteoarthrosis	0.00417605727164258	15086	musculoskeletal	0	0
740.11	Osteoarthrosis, localized, primary	0.00254841997961264	9810	musculoskeletal	0	2
401.1	Essential hypertension	0.094445270303751	20181	circulatory system	0	1
401	Hypertension	0.107279123928448	20181	circulatory system	0	0
244	Hypothyroidism	0.0350690754516472	3764	endocrine/metabolic	0	0
244.4	Hypothyroidism NOS	0.0281314776428783	3377	endocrine/metabolic	0	1
327	Sleep disorders	0.00156690692572861	3191	neurological	1	0
218.1	Uterine leiomyoma	0.000662690523525514	1509	neoplasms	0	1
618	Genital prolapse	0.00032123353678124	3113	genitourinary	1	0
428.2	Heart failure NOS	0.513664413752571	6806	circulatory system	0	1
251.1	Hypoglycemia	0.0123839009287926	323	endocrine/metabolic	1	1
250.2	Type 2 diabetes	0.242830646311885	7009	endocrine/metabolic	0	1
193	Thyroid cancer	0.266666666666667	165	neoplasms	0	0
771	Musculoskeletal symptoms referable to limbs	0	684	symptoms	1	0
580.2	Nephrotic syndrome without mention of glomerulonephritis	0.0476190476190476	294	genitourinary	1	1
418	Nonspecific chest pain	0.000439608748214089	9099	circulatory system	1	0
251	Other disorders of pancreatic internal secretion	0.0103092783505155	388	endocrine/metabolic	1	0
773	Pain in limb	0	5028	symptoms	1	0
618.1	Prolapse of vaginal walls	0.000353107344632768	2832	genitourinary	1	1
555.1	Regional enteritis	0.0538302277432712	483	digestive	0	1
555.2	Ulcerative colitis	0.0160458452722063	1745	digestive	1	1
433.1	Occlusion and stenosis of precerebral arteries	0.104300091491308	1093	circulatory system	1	1
218	Benign neoplasm of uterus	0.000586166471277843	1706	neoplasms	0	0
202	Cancer of other lymphoid, histiocytic tissue	0.44910941475827	786	neoplasms	0	0
285	Other anemias	0.0479788439743105	5294	hematopoietic	0	0
726.1	Enthesopathy	0	5818	musculoskeletal	1	1
716	Other arthropathies	0.00466679111442972	5357	musculoskeletal	1	0
726	Peripheral enthesopathies and allied syndromes	0	9681	musculoskeletal	1	0
530.1	Esophagitis, GERD and related diseases	0.00383669454008854	10165	digestive	1	1
593	Hematuria	0.00249765844520762	3203	genitourinary	1	0
202.2	Non-Hodgkins lymphoma	0.454896907216495	776	neoplasms	0	1
729	Other disorders of soft tissues	0.0017860332202179	5599	musculoskeletal	0	0
