# Supplementary material for: Phenome-wide association network demonstrates close connection with individual disease trajectories from the HUNT study
Source: PLoS One. 2024 Dec 27;19(12):e0311485. doi: 10.1371/journal.pone.0311485 (PMC11676826; doi:10.1371/journal.pone.0311485)
Supplement: S6 File — An edgelist containing the directed disease pairs from the network of ordered pairs with columns First/Second: phenocodes of diseases, with first meaning before the other, MedianTime: median time between these diseases for participants with this ordering, and Time: categorical variable for the median time (1: < 1y, 2: 1 − 3y, 3: 3 − 5y, 4: 5 − 10y, 5: >10y). (TXT) [file pone.0311485.s006.txt]

First	Second	MedianTime	Time
411.3	411.4	1978	4
411.3	411.8	2353	4
411.1	411.3	84	1
440.2	443.9	580	2
411.4	440	1027	2
440	443	541	2
440	443.9	653	2
427.2	428	1283	3
174	610	1316.5	3
174.1	610	533	2
174.11	610	533	2
172.2	216	411	2
172	216	424	2
174.1	198.1	100	1
411.4	747	895	2
411.4	747.1	895	2
427	428	1553	3
411.4	747.13	895	2
250	278.1	1988	4
250	443.7	3050	4
174.11	198.1	100	1
411.1	411.2	833.5	2
250.1	250.23	2218	4
530	716.9	2612	4
411	440.2	2749.5	4
411	440	2238.5	4
172	195	1221.5	3
411	747	2875	4
426	427	646	2
411	747.1	2875	4
286	451	1784	3
286	451.2	1995.5	4
286	415	227	1
740.1	858	2394	4
740	858	3311	4
740.11	858	2350	4
411	747.13	2875	4
411	428	2326	4
411.2	428	1674	3
428	443	1107	3
411.1	428	1633.5	3
401.1	411.4	1397	3
401	411.4	1434	3
244	411.4	1451	3
244.4	411.4	866.5	2
411.2	411.4	601.5	2
411.1	411.4	246	1
250	327	2251	4
218.1	618	5502	5
411	428.2	2588.5	4
411.2	428.2	1897	4
428.2	443	916	2
428.2	443.9	909.5	2
411.1	428.2	1629	3
250.1	251.1	2201	4
250.2	251.1	1499	3
193	244	2241	4
451	771	3171	4
250.2	580.2	2480	4
411.1	418	785	2
278.1	327	590.5	2
411.1	411.8	1237	3
250.2	251	1501	3
451	773	2257	4
451.2	773	1975	4
250.2	443.7	1714	3
218.1	618.1	5531	5
555.1	555.2	387	2
411.3	440	2518	4
411.3	440.2	2856	4
411.3	747	3046	4
411.3	747.1	3046	4
411.3	747.13	3046	4
411.3	428	2697	4
411.3	428.2	3003.5	4
411.3	433.1	2528	4
411.3	443	2849	4
411.3	443.9	2672.5	4
428	440.2	929	2
428.2	440.2	804	2
440	747	2394	4
440	747.1	2394	4
440	747.13	2394	4
428	440	795.5	2
428.2	440	764	2
218	618	5534.5	5
218	618.1	5531	5
174	198.1	130.5	1
202	285	1207.5	3
250	251.1	3267	4
250	580.2	3975	5
250	251	3053	4
530	726.1	2848	4
285	530	794	2
530	716	2564	4
530	726	2715	4
285	530.1	795	2
401.1	411.8	1647	3
285	593	598.5	2
401	411.8	1765	3
411	433.1	2388	4
411	443	2699	4
411	443.9	2533	4
411.2	411.8	1776	3
202.2	285	1207.5	3
729	773	4377.5	5
250.2	327	1657	3
